# Supplementary material for: Substantial increase in perfluorocarbons CF4 (PFC-14) and C2F6 (PFC-116) emissions in China
Source: Proc Natl Acad Sci U S A. 2024 Jul 15;121(30):e2400168121. doi: 10.1073/pnas.2400168121 (PMC11287116; doi:10.1073/pnas.2400168121)
Supplement: Supplementary file 2 — Dataset S01 (XLSX) [file pnas.2400168121.sd01.xlsx]

## Sheet: introduction
The file contains the derived CF4 and C2F6 emissions in China (not including emissions from Hong Kong, Macao, Taiwan, and ocean regions).
Emissions in each subregion and total emissions in China are provided.
The "mean" values for each region are the posterior means from the Markov chain.
The "16%" or "84% values for each region are the the bounds of the 68% uncertainty intervals (~1 sigma) for the posterior values.
The units are Gg yr-1

## Sheet: CF4
Year	CHINA_mean	CHINA_16%	CHINA_84%	North_mean	North_16%	North_84%	Northeast_mean	Northeast_16%	Northeast_84%	East_mean	East_16%	East_84%	South_mean	South_16%	South_84%	Central_mean	Central_16%	Central_84%	Southwest_mean	Southwest_16%	Southwest_84%	Northwest_mean	Northwest_16%	Northwest_84%
2012	4.66276	4.18018	5.00866	0.666394	0.573605	0.731532	0.344952	0.269637	0.401659	0.974391	0.857926	1.05909	0.47798	0.146941	0.573009	0.462425	0.322099	0.542019	0.458074	0.33529	0.558883	1.27855	1.04971	1.44347
2013	4.81493	4.34275	5.17518	0.629476	0.505997	0.712843	0.474118	0.40142	0.530602	1.47582	1.30138	1.61221	0.374258	0.206561	0.455059	0.414623	0.30124	0.48353	0.596592	0.38505	0.699558	0.850042	0.515922	0.998289
2014	6.24622	5.64513	6.74693	1.02812	0.833091	1.15076	0.701404	0.599939	0.783654	1.76009	1.51684	1.96418	0.393293	0.141796	0.477807	0.620141	0.434349	0.725792	0.535386	0.292934	0.660608	1.20778	0.790893	1.48545
2015	7.79217	6.87617	8.71006	1.09233	0.839103	1.23199	0.604663	0.503999	0.67964	1.71062	1.49291	1.86722	0.525591	0.171073	0.637611	0.932886	0.527118	1.12603	0.514867	0.284345	0.63028	2.41121	1.78552	3.26606
2016	6.55785	5.88392	7.16454	0.980636	0.827471	1.08304	0.537026	0.448173	0.606282	1.41058	1.21455	1.55118	0.398361	0.142022	0.485054	0.437572	0.310115	0.516812	0.481241	0.268932	0.600746	2.31242	1.77317	2.81044
2017	6.35523	5.70982	6.99983	0.80086	0.666951	0.892432	0.251127	0.189071	0.299111	1.35807	1.16856	1.51157	0.65613	0.39218	0.787085	0.563052	0.433885	0.650276	0.825553	0.660938	0.946825	1.90044	1.37116	2.51233
2018	8.60775	7.89214	9.40694	0.878702	0.747302	0.970282	0.283574	0.210361	0.336549	1.36122	1.22018	1.48402	0.485895	0.252784	0.584325	0.63722	0.475779	0.747463	0.991333	0.720427	1.12486	3.96981	3.35843	4.733
2019	6.89042	6.42169	7.35399	0.77546	0.644011	0.873989	0.275561	0.192621	0.330383	1.42431	1.30346	1.53386	0.399441	0.298425	0.46413	0.4898	0.391586	0.563392	0.973573	0.779474	1.17011	2.55227	2.15675	2.92766
2020	9.50415	8.9108	10.0891	1.01579	0.871629	1.15205	0.288269	0.207045	0.343269	1.40083	1.27938	1.50048	0.614616	0.49583	0.706931	0.875133	0.658159	1.0232	2.78308	2.38242	3.26315	2.52643	2.11699	2.81155
2021	8.29733	7.69566	8.85353	0.786625	0.645143	0.895264	0.252575	0.170562	0.306116	1.0773	0.96688	1.16112	0.540036	0.387373	0.635648	0.527084	0.423147	0.603663	1.10193	0.869532	1.30716	4.01178	3.48134	4.51646

## Sheet: C2F6
Year	CHINA_mean	CHINA_16%	CHINA_84%	North_mean	North_16%	North_84%	Northeast_mean	Northeast_16%	Northeast_84%	East_mean	East_16%	East_84%	South_mean	South_16%	South_84%	Central_mean	Central_16%	Central_84%	Southwest_mean	Southwest_16%	Southwest_84%	Northwest_mean	Northwest_16%	Northwest_84%
2011	0.74165	0.659332	0.799347	0.0801074	0.0710428	0.0867941	0.0688395	0.0567961	0.0775545	0.257552	0.219522	0.284409	0.0819171	0.0240825	0.0983694	0.0626911	0.0446279	0.0730025	0.0791911	0.0529892	0.0992055	0.111352	0.089721	0.128734
2012	0.727034	0.631544	0.78157	0.0877115	0.077716	0.0951804	0.051665	0.0428122	0.058595	0.204204	0.178359	0.221929	0.106245	0.0262857	0.126194	0.0648441	0.043455	0.0751709	0.0558918	0.036402	0.0684753	0.156473	0.130987	0.182161
2016	1.14265	1.00927	1.26057	0.13943	0.118814	0.152679	0.0698797	0.0576317	0.0789474	0.404429	0.283989	0.481477	0.0722201	0.0254062	0.0873281	0.0619924	0.0440234	0.0728199	0.0740994	0.0376803	0.0922242	0.320602	0.259283	0.373621
2017	1.07802	0.966233	1.17899	0.127508	0.103664	0.142616	0.0415938	0.0311348	0.0492586	0.316471	0.270116	0.348265	0.119475	0.0650164	0.141376	0.104918	0.0787365	0.121072	0.0978075	0.0803604	0.110312	0.270248	0.184379	0.348813
2018	1.29038	1.20051	1.38503	0.143022	0.121352	0.158264	0.0328212	0.0243804	0.0390577	0.341075	0.303576	0.374394	0.0769686	0.0546707	0.0915183	0.108152	0.0800791	0.126984	0.12326	0.102832	0.137789	0.465085	0.394714	0.546653
2019	1.30196	1.21498	1.37979	0.164549	0.136917	0.185534	0.0402269	0.026056	0.0479036	0.526224	0.477633	0.571246	0.0708488	0.051937	0.0826234	0.129513	0.0918488	0.149844	0.0994983	0.0803392	0.114423	0.271097	0.204021	0.319245
2020	1.38904	1.28693	1.47653	0.111701	0.0889341	0.127323	0.0445975	0.0314885	0.0536738	0.475193	0.425611	0.516199	0.0964891	0.0718122	0.11089	0.126796	0.0944662	0.147932	0.192037	0.133751	0.232726	0.342225	0.273199	0.388488
2021	1.31986	1.23522	1.39979	0.0972607	0.0817429	0.108546	0.0540671	0.0375145	0.0654115	0.280414	0.241953	0.310465	0.104182	0.0782107	0.124174	0.0875576	0.0709749	0.10059	0.121458	0.0923707	0.140667	0.574918	0.504408	0.636943
