# Supplementary material for: Substantial increase in perfluorocarbons CF4 (PFC-14) and C2F6 (PFC-116) emissions in China
Source: Proc Natl Acad Sci U S A. 2024 Jul 15;121(30):e2400168121. doi: 10.1073/pnas.2400168121 (PMC11287116; doi:10.1073/pnas.2400168121)
Supplement: Supplementary file 3 — Dataset S02 (XLSX) [file pnas.2400168121.sd02.xlsx]

## Sheet: introduction
The file contains the observations of CF4 mole fractions used to derived CF4 emissions in China and the subregions.
All times are UTC.
The unit for the mole fractions in this file is parts per trillion (ppt).

## Sheet: AKD
time	mole fractions
2017-08-11 03:04:00	84
2017-08-30 06:21:00	84.55
2017-09-20 06:29:00	84.45
2017-09-27 06:29:00	84.27
2017-10-05 06:30:00	84.21
2017-10-18 06:03:00	84.76
2017-10-26 06:25:00	86.73
2017-11-02 06:12:00	85.53
2017-11-09 06:10:00	84.27
2017-11-15 06:10:00	87.92
2017-11-22 06:10:00	84.97
2017-11-29 06:10:00	88.2
2018-01-10 06:07:00	87.32
2018-01-17 06:10:00	85.39
2018-02-01 07:27:00	85.05
2018-02-08 06:05:00	86.11
2018-02-21 06:05:00	85.17
2018-02-28 06:12:00	95.98
2018-03-07 06:10:00	85.72
2018-03-14 06:10:00	84.5
2018-03-21 06:15:00	84.9
2018-03-28 06:15:00	84.48
2018-04-05 06:10:00	84.34
2018-04-18 06:14:00	84.05
2018-04-25 06:14:00	85.27
2018-05-02 06:10:00	84.56
2018-05-09 06:10:00	84.89
2018-05-30 06:12:00	84.57
2018-06-13 06:10:00	84.84
2018-06-20 06:10:00	86.64
2018-06-28 06:10:00	84.71
2018-07-04 06:10:00	84.56
2018-10-31 06:30:00	87.69
2018-11-07 06:30:00	86.14
2018-11-14 06:10:00	85.09
2018-11-21 06:10:00	86.41
2018-11-28 06:10:00	91.3
2018-12-05 06:10:00	85.28
2018-12-12 06:10:00	86.75
2018-12-19 06:14:00	104.72
2019-02-21 06:25:00	87
2019-02-27 06:12:00	88.22
2019-03-07 06:10:00	88.86
2019-03-13 06:10:00	88.11
2019-03-20 06:10:00	87.15
2019-03-27 06:10:00	86.59
2019-04-03 06:10:00	85.02
2019-04-10 06:10:00	85.41
2019-04-24 06:04:00	85.25
2019-05-02 06:21:00	85.43
2019-05-08 06:29:00	85.96
2019-05-15 06:29:00	85.21
2019-05-23 06:30:00	85.52
2019-05-29 06:03:00	86.19
2019-06-05 06:25:00	85.71
2019-06-12 06:12:00	85.98
2019-06-22 06:30:00	87.14
2019-06-26 06:03:00	85.39
2019-07-03 06:25:00	85.24
2019-07-10 06:12:00	85.88
2019-07-17 06:10:00	85.54
2019-07-24 06:10:00	86.23
2019-08-01 06:10:00	86.26
2019-08-14 06:10:00	84.78
2019-08-28 06:07:00	88.92
2019-09-04 06:54:00	85.39
2019-10-02 06:31:00	86.39
2019-10-09 06:26:00	86.89
2019-10-16 06:19:00	86.07
2019-10-23 06:19:00	85.71
2019-10-30 06:31:00	91.75
2019-11-06 06:33:00	85.98
2019-11-20 06:53:00	100.57
2019-11-27 06:20:00	89.8
2019-12-06 06:36:00	86.55
2019-12-11 06:20:00	87.04
2019-12-18 06:20:00	94.49
2020-01-01 06:10:00	118.4
2020-01-09 06:10:00	313.97
2020-01-15 06:10:00	169.15
2020-01-24 06:10:00	86.69
2020-01-29 06:10:00	122.77
2020-02-05 06:10:00	88.88
2020-02-12 06:10:00	86.44
2020-02-19 06:10:00	114
2020-02-26 06:10:00	88.99
2020-03-04 06:10:00	91.48
2020-03-11 06:10:00	93.11
2020-03-18 06:10:00	91.53
2020-03-25 06:13:00	94.24
2020-04-01 06:10:00	90.48
2020-04-08 06:10:00	91.41
2020-04-15 06:10:00	85.83
2020-04-22 06:10:00	85.91
2020-04-29 06:40:00	87.29
2020-05-06 06:10:00	86.74
2020-05-27 06:11:00	87.16
2020-06-11 06:10:00	87.06
2020-06-18 06:10:00	87.11
2020-06-24 06:10:00	87.29
2020-07-01 06:10:00	86.38
2020-07-08 06:10:00	86.38
2020-07-15 06:10:00	86.36
2020-07-22 06:10:00	87.51
2020-07-29 06:10:00	86.43
2020-08-05 06:15:00	86.66
2020-08-12 06:15:00	87.62
2020-08-19 06:11:00	85.63
2020-08-26 06:10:00	87.23
2020-09-02 06:10:00	85.99
2020-09-09 06:10:00	87.82
2020-09-16 06:10:00	88.21
2020-09-23 06:10:00	86.41
2020-10-01 06:10:00	86.73
2020-10-07 06:10:00	85.44
2020-10-15 06:10:00	86.63
2020-10-21 06:10:00	86.97
2020-10-28 06:10:00	86.85
2020-11-04 06:10:00	86.82
2020-11-11 06:10:00	88.64
2020-11-18 06:10:00	86.71
2020-11-26 06:10:00	95.4
2020-12-02 06:12:00	95.23
2020-12-09 06:10:00	136.01
2020-12-16 06:10:00	95.91
2020-12-30 06:10:00	87.57
2021-01-13 06:00:00	96.48
2021-01-20 06:00:00	91.65
2021-01-27 06:00:00	89.34
2021-02-03 06:00:00	181.23
2021-02-10 06:00:00	87.49
2021-02-17 06:00:00	87.72
2021-02-24 06:00:00	87.74
2021-03-04 06:00:00	87.36
2021-03-10 06:00:00	88.1
2021-03-18 06:00:00	90.11
2021-03-25 06:00:00	87.46
2021-03-31 06:00:00	87.07
2021-04-07 06:00:00	87.4
2021-04-21 06:00:00	87.1
2021-04-29 06:00:00	87.47
2021-05-05 06:00:00	92.06
2021-05-12 06:00:00	89.24
2021-05-19 06:00:00	87.99
2021-05-26 06:00:00	87.36
2021-06-02 06:00:00	87.27
2021-06-09 06:00:00	87.9
2021-06-16 06:00:00	88.12
2021-06-23 06:00:00	87.48
2021-06-30 06:00:00	87.7
2021-07-07 06:00:00	87.9
2021-07-14 06:00:00	88.07
2021-07-21 06:00:00	88.31
2021-07-28 06:00:00	88.09
2021-08-04 06:00:00	87.62
2021-08-11 06:00:00	87.63
2021-08-19 06:00:00	87.82
2021-08-25 06:00:00	87.73
2021-09-01 06:00:00	91.46
2021-10-07 06:00:00	90.45
2021-10-13 06:00:00	89.75
2021-10-20 06:00:00	90.09

## Sheet: JGJ
time	mole fractions
2017-03-10 07:02:00	91.68
2017-03-11 06:10:00	93.82
2017-03-12 06:13:00	153
2017-03-13 06:20:00	88.95
2017-03-14 06:28:00	93.97
2017-03-15 06:54:00	99.07
2017-03-16 06:30:00	88.84
2017-03-17 06:34:00	89.65
2017-03-18 06:31:00	91.06
2017-03-19 06:26:00	87.82
2017-03-20 06:19:00	104.68
2017-03-21 08:31:00	90
2017-03-22 06:33:00	92.6
2017-03-23 06:38:00	89.48
2017-03-24 06:53:00	87.89
2017-03-25 06:20:00	87.45
2017-03-26 06:36:00	87.42
2017-03-27 06:20:00	122.97
2017-03-28 06:27:00	92.25
2017-03-29 06:31:00	103.61
2017-03-30 06:52:00	87.85
2017-03-31 06:24:00	89.99
2017-04-01 06:36:00	90.84
2017-04-02 06:43:00	90.58
2017-04-03 07:25:00	109.77
2017-04-04 06:10:00	98.9
2017-04-05 06:06:00	87.84
2017-04-06 06:11:00	91.13
2017-04-07 06:13:00	89.54
2017-04-08 06:05:00	94.41
2017-04-09 06:03:00	87.83
2017-04-10 06:23:00	88.88
2017-04-11 06:43:00	88.65
2017-04-12 06:25:00	87
2017-04-13 06:24:00	88.68
2017-04-14 07:39:00	89.66
2017-04-15 06:23:00	87.32
2017-04-16 06:30:00	85.61
2017-04-17 06:48:00	85.89
2017-04-18 07:40:00	84.53
2017-04-19 06:48:00	90.61
2017-04-20 07:09:00	88.27
2017-04-21 06:22:00	124.26
2017-04-22 06:32:00	87.23
2017-04-28 06:41:00	99.54
2017-04-29 06:55:00	94.56
2017-04-30 06:53:00	88.58
2017-05-01 07:12:00	90.18
2017-05-02 06:50:00	88.75
2017-05-03 06:45:00	85.22
2017-05-04 06:25:00	85.96
2017-05-05 07:04:00	86.03
2017-05-08 07:01:00	87.97
2017-05-09 06:23:00	88.7
2017-05-10 06:30:00	97.31
2017-05-11 06:30:00	86.36
2017-05-12 06:20:00	87.8
2017-05-13 06:42:00	88.46
2017-05-14 06:55:00	85.11
2017-05-15 06:24:00	85.45
2017-05-16 06:22:00	85.82
2017-05-17 06:20:00	89.65
2017-05-18 06:27:00	95.14
2017-05-19 06:43:00	89.05
2017-05-20 07:16:00	90.72
2017-05-21 06:05:00	92.84
2017-05-22 06:24:00	88.41
2017-05-23 06:21:00	86.93
2017-05-24 07:20:00	100.76
2017-05-25 06:32:00	89.42
2017-05-26 06:41:00	86.9
2017-05-27 05:40:00	86.81
2017-05-28 06:24:00	89.79
2017-06-01 06:26:00	86
2017-06-02 06:17:00	87.12
2017-06-03 07:00:00	87.02
2017-06-04 09:55:00	122.32
2017-06-05 06:22:00	93.41
2017-06-06 06:21:00	90.98
2017-06-07 06:19:00	90.56
2017-06-08 06:22:00	95.63
2017-06-09 06:21:00	86.91
2017-06-10 06:20:00	115.07
2017-06-11 06:30:00	89.38
2017-06-12 06:21:00	88.7
2017-06-13 06:18:00	98.64
2017-06-14 09:05:00	85.57
2017-06-15 06:22:00	87.61
2017-06-16 06:19:00	86.22
2017-06-17 06:27:00	91.58
2017-06-18 07:43:00	105.9
2017-06-19 06:22:00	92.46
2017-06-20 06:23:00	91.05
2017-06-21 06:19:00	89.65
2017-06-22 06:19:00	89.65
2017-06-23 06:19:00	90.84
2017-06-24 09:42:00	98.68
2017-06-25 06:23:00	94.96
2017-06-26 08:46:00	87.4
2017-06-27 06:20:00	88.06
2017-06-28 06:21:00	88.67
2017-06-29 06:21:00	85.8
2017-06-30 06:21:00	88.41
2017-07-01 06:59:00	90.81
2017-07-02 05:37:00	92.59
2017-07-03 06:20:00	97.73
2017-07-04 06:20:00	98.58
2017-07-05 06:35:00	87.51
2017-07-06 06:22:00	98.82
2017-07-07 06:16:00	87.67
2017-07-08 06:12:00	103.8
2017-07-09 06:10:00	88.76
2017-07-10 06:25:00	87.63
2017-07-11 06:25:00	92.26
2017-07-12 06:46:00	86.24
2017-07-13 06:26:00	85
2017-07-14 06:19:00	89.29
2017-07-15 06:41:00	86.16
2017-07-16 06:43:00	86.56
2017-07-17 06:18:00	86.68
2017-07-18 06:19:00	93.61
2017-07-19 06:17:00	85.23
2017-07-20 06:44:00	91.11
2017-07-21 06:16:00	86.68
2017-07-24 06:19:00	86.27
2017-07-25 06:48:00	87.11
2017-07-26 06:17:00	86.97
2017-07-28 05:55:00	94.53
2017-07-29 07:13:00	92.04
2017-07-30 07:08:00	96.86
2017-08-01 06:05:00	96.16
2017-08-02 06:18:00	100.15
2017-08-03 06:23:00	94.28
2017-08-05 06:04:00	96.05
2017-08-06 06:51:00	95.15
2017-08-07 06:26:00	84.39
2017-08-08 06:22:00	88.13
2017-08-09 06:41:00	86.42
2017-08-10 06:36:00	114.31
2017-08-11 06:34:00	86.95
2017-08-12 07:32:00	86.17
2017-08-13 07:52:00	86.59
2017-08-14 06:21:00	92.22
2017-08-15 06:20:00	88.59
2017-08-16 06:19:00	88.18
2017-08-17 06:16:00	86.04
2017-08-18 06:22:00	84.42
2017-08-19 06:04:00	86.97
2017-08-20 06:20:00	85.19
2017-08-21 06:21:00	86.9
2017-08-22 06:24:00	87.52
2017-08-23 06:21:00	88.51
2017-08-24 06:18:00	86.8
2017-08-26 06:30:00	87.85
2017-08-27 06:33:00	84.76
2017-08-28 06:19:00	87.39
2017-08-29 06:19:00	88.8
2017-08-30 06:12:00	86.37
2017-08-31 06:18:00	95.33
2017-09-01 06:30:00	89.06
2017-09-02 06:29:00	89.31
2017-09-03 06:19:00	88.5
2017-09-04 05:44:00	87.21
2017-09-05 06:38:00	86.86
2017-09-06 06:19:00	88.02
2017-09-07 06:15:00	90.12
2017-09-08 06:20:00	91.06
2017-09-09 06:29:00	90.86
2017-09-10 06:34:00	90.14
2017-09-11 06:22:00	97.89
2017-09-12 06:17:00	89.28
2017-09-13 06:18:00	90.29
2017-09-14 06:19:00	88.58
2017-09-15 06:16:00	88.33
2017-09-17 06:40:00	92.73
2017-09-18 06:15:00	86.685
2017-09-19 06:23:00	88.09
2017-09-20 06:28:00	86.262
2017-09-21 06:12:00	93.532
2017-09-22 06:22:00	116.942
2017-09-24 07:05:00	88.03
2017-09-25 06:33:00	87.793
2017-09-26 06:13:00	88.214
2017-09-27 06:21:00	87.322
2017-09-28 06:29:00	87.916
2017-09-29 06:43:00	94.732
2017-09-30 06:22:00	95.852
2017-10-01 06:50:00	88.909
2017-10-02 05:42:00	89.122
2017-10-03 07:38:00	87.81
2017-10-04 06:09:00	89.207
2017-10-05 06:53:00	87.691
2017-10-06 06:21:00	88.339
2017-10-07 06:11:00	88.048
2017-10-08 06:36:00	89.363
2017-10-09 06:24:00	91.674
2017-10-10 06:45:00	85.659
2017-10-11 06:36:00	86.405
2017-10-12 08:55:00	88.969
2017-10-13 07:09:00	87.722
2017-10-14 04:48:00	108.061
2017-10-15 07:19:00	89.394
2017-10-16 06:19:00	86.291
2017-10-17 06:17:00	91.02
2017-10-18 06:55:00	86.051
2017-10-19 06:30:00	86.549
2017-10-20 06:21:00	91.036
2017-10-21 06:43:00	88.704
2017-10-22 09:51:00	87.013
2017-10-23 06:23:00	85.41
2017-10-24 06:37:00	91.455
2017-10-25 06:52:00	89.458
2017-10-26 06:37:00	87.975
2017-10-27 06:43:00	91.758
2017-10-28 06:18:00	111.881
2017-10-29 06:16:00	90.093
2017-10-30 05:56:00	90.008
2017-10-31 06:22:00	92.588
2017-11-01 06:19:00	93.187
2017-11-02 06:37:00	92.378
2017-11-03 05:53:00	90.592
2017-11-04 06:27:00	94.288
2017-11-05 06:47:00	89.856
2017-11-06 06:44:00	92.037
2017-11-07 06:37:00	91.723
2017-11-08 06:12:00	95.637
2017-11-09 06:19:00	100.035
2017-11-10 06:34:00	87.378
2017-11-11 04:11:00	86.745
2017-11-12 04:24:00	93.167
2017-11-13 06:23:00	87.57
2017-11-14 06:37:00	91.248
2017-11-15 06:27:00	93.752
2017-11-16 06:28:00	91.297
2017-11-17 06:30:00	89.893
2017-11-18 05:49:00	88.083
2017-11-19 07:41:00	97.317
2017-11-20 06:25:00	89.82
2017-11-21 06:51:00	148.006
2017-11-22 06:29:00	88.007
2017-11-23 06:20:00	99.842
2017-11-24 06:25:00	89.925
2017-11-25 04:20:00	93.538
2017-11-26 04:23:00	91.995
2017-11-27 06:32:00	89.201
2017-11-28 06:38:00	100.098
2017-11-29 06:18:00	94.939
2017-11-30 06:20:00	98.509
2017-12-01 06:28:00	104.259
2017-12-02 04:19:00	97.384
2017-12-03 04:15:00	90.243
2017-12-04 06:29:00	95.213
2017-12-05 06:57:00	91.026
2017-12-06 06:25:00	93.811
2017-12-07 06:28:00	99.464
2017-12-08 06:21:00	92.118
2017-12-09 09:33:00	104.669
2017-12-10 06:31:00	107.343
2017-12-11 06:55:00	93.296
2017-12-12 06:50:00	97.955
2017-12-13 06:25:00	116.949
2017-12-14 06:35:00	93.384
2017-12-15 06:15:00	86.803
2017-12-16 06:04:00	107.246
2017-12-17 05:11:00	93.074
2017-12-18 06:07:00	89.782
2017-12-19 06:37:00	90.217
2017-12-20 06:37:00	103.615
2017-12-21 05:53:00	98.612
2017-12-22 06:47:00	103.755
2017-12-23 06:57:00	97.928
2017-12-24 04:40:00	105.34
2017-12-25 06:50:00	113.108
2017-12-26 06:38:00	167.567
2017-12-27 06:35:00	117.237
2017-12-28 06:20:00	108.145
2017-12-29 06:57:00	111.591
2017-12-30 05:54:00	93.421
2017-12-31 06:30:00	99.267
2018-01-01 06:17:00	98.603
2018-01-02 06:12:00	96.383
2018-01-03 06:40:00	99.48
2018-01-04 07:00:00	90.486
2018-01-05 07:21:00	95.218
2018-01-06 06:50:00	115.436
2018-01-07 06:45:00	89.821
2018-01-08 06:30:00	92.724
2018-01-09 06:58:00	90.918
2018-01-10 06:21:00	90.978
2018-01-11 06:43:00	109.574
2018-01-12 06:29:00	95.503
2018-01-13 05:16:00	250.652
2018-01-14 06:18:00	131.87
2018-01-15 06:27:00	157.737
2018-01-16 06:23:00	92.58
2018-01-17 06:28:00	99.478
2018-01-18 06:24:00	112.399
2018-01-19 06:29:00	108.032
2018-01-20 06:42:00	89.811
2018-01-21 06:52:00	93.143
2018-01-22 04:35:00	261.543
2018-01-23 06:26:00	116.213
2018-01-24 06:25:00	89.464
2018-01-25 06:45:00	90.376
2018-01-26 06:35:00	97.632
2018-01-27 06:18:00	99.03
2018-01-28 06:23:00	87.372
2018-01-29 06:20:00	91.054
2018-01-30 06:35:00	105.898
2018-01-31 06:37:00	93.062
2018-02-01 06:22:00	98.58
2018-02-02 05:31:00	92.82
2018-02-03 05:02:00	87.505
2018-02-04 06:18:00	90.075
2018-02-05 04:27:00	90.164
2018-02-06 06:47:00	92.95
2018-02-07 06:52:00	92.075
2018-02-08 06:15:00	96.883
2018-02-09 06:28:00	90.554
2018-02-10 06:49:00	88.593
2018-02-11 06:36:00	88.154
2018-02-12 06:56:00	88.409
2018-02-13 06:20:00	174.027
2018-02-14 07:57:00	102.702
2018-02-15 07:22:00	92.923
2018-02-16 06:46:00	104.408
2018-02-17 07:24:00	103.637
2018-02-18 06:10:00	89.87
2018-02-19 06:45:00	89.879
2018-02-20 09:07:00	140.153
2018-02-21 07:24:00	96.95
2018-02-22 06:49:00	89.77
2018-02-23 06:49:00	151.241
2018-02-24 06:44:00	90.969
2018-02-25 06:50:00	92.465
2018-02-26 06:25:00	94.152
2018-02-27 06:36:00	91.988
2018-02-28 06:39:00	91.442
2018-03-01 06:59:00	97.565
2018-03-02 07:00:00	94.072
2018-03-03 06:20:00	119.247
2018-03-04 06:13:00	89.306
2018-03-05 06:32:00	86.97
2018-03-06 06:24:00	89.236
2018-03-07 07:26:00	86.374
2018-03-08 06:20:00	95.33
2018-03-09 06:30:00	89.688
2018-03-10 06:10:00	94.652
2018-03-11 06:06:00	95.563
2018-03-12 06:23:00	91.15
2018-03-13 06:29:00	92.093
2018-03-14 06:40:00	95.941
2018-03-15 06:27:00	92.686
2018-03-16 06:41:00	86.294
2018-03-17 07:20:00	95.757
2018-03-18 06:30:00	86.515
2018-03-19 06:22:00	94.076
2018-03-20 06:38:00	89.557
2018-03-21 07:06:00	91.168
2018-03-22 06:37:00	88.446
2018-03-23 04:53:00	148.802
2018-03-24 06:20:00	88.418
2018-03-25 06:50:00	109.269
2018-03-26 06:25:00	132.69
2018-03-27 06:57:00	90.621
2018-03-28 06:37:00	88.434
2018-03-29 07:29:00	90.951
2018-03-30 07:42:00	107.866
2018-03-31 08:25:00	124.127
2018-04-01 06:27:00	88.469
2018-04-02 06:41:00	93.227
2018-04-03 06:12:00	90.865
2018-04-04 06:43:00	101.938
2018-04-05 07:55:00	87.287
2018-04-06 07:05:00	90.606
2018-04-07 06:55:00	92.934
2018-04-08 06:34:00	91.677
2018-04-09 06:18:00	101.611
2018-04-11 06:19:00	106.39
2018-04-12 06:20:00	92.725
2018-04-13 06:22:00	89.269
2018-04-14 08:01:00	86.917
2018-04-15 06:24:00	87.031
2018-04-16 06:50:00	93.196
2018-04-17 06:43:00	102.956
2018-04-18 06:50:00	91.872
2018-04-19 06:45:00	87.513
2018-04-20 06:27:00	97.768
2018-04-21 06:39:00	98.95
2018-04-22 06:32:00	85.813
2018-04-23 09:05:00	92.076
2018-04-24 06:27:00	86.977
2018-04-25 06:37:00	92.036
2018-04-26 07:37:00	87.55
2018-04-28 06:46:00	101.306
2018-04-29 06:15:00	89.128
2018-04-30 07:11:00	123.882
2018-05-01 06:50:00	116.96
2018-05-02 07:42:00	86.68
2018-05-03 09:26:00	90.262
2018-05-04 06:38:00	109.418
2018-05-05 06:35:00	88.704
2018-05-06 07:20:00	86.1
2018-05-08 06:38:00	87.995
2018-05-09 06:19:00	86.196
2018-05-10 06:20:00	87.553
2018-05-11 06:14:00	93.25
2018-05-12 06:20:00	89.163
2018-05-13 06:40:00	89.313
2018-05-14 06:23:00	106.669
2018-05-15 06:26:00	86.464
2018-05-16 06:30:00	88.481
2018-05-17 06:19:00	86.771
2018-05-18 06:30:00	85.799
2018-05-19 06:30:00	96.258
2018-05-20 06:18:00	96.381
2018-05-21 06:36:00	90.238
2018-05-26 07:16:00	86.085
2018-05-27 06:40:00	86.951
2018-05-28 07:18:00	89.832
2018-05-29 06:47:00	91.573
2018-06-03 06:26:00	110.751
2018-06-04 06:35:00	88.779
2018-06-05 11:16:00	94.957
2018-06-06 07:58:00	90.18
2018-06-27 06:43:00	86.924
2018-06-28 07:45:00	89.205
2018-06-29 07:14:00	94.265
2018-06-30 06:33:00	85.896
2018-07-05 06:18:00	92.446
2018-07-06 06:36:00	93.502
2018-07-07 06:45:00	93.158
2018-07-08 07:00:00	87.597
2018-07-13 06:24:00	92.663
2018-07-14 06:46:00	94.23
2018-07-15 06:50:00	84.297
2018-07-16 06:40:00	86
2018-07-17 06:46:00	88.223
2018-07-18 06:39:00	94.263
2018-07-19 06:49:00	89.083
2018-07-20 07:00:00	84.845
2018-07-21 06:32:00	85.204
2018-07-22 07:42:00	85.931
2018-07-23 07:23:00	86.37
2018-07-24 05:35:00	88.079
2018-07-25 07:50:00	85.277
2018-07-26 06:24:00	90.313
2018-07-27 06:22:00	89.573
2018-07-28 07:29:00	90.313
2018-07-29 06:15:00	90.566
2018-07-30 07:04:00	84.562
2018-07-31 06:35:00	93.351
2018-08-01 06:31:00	90.876
2018-10-25 06:10:00	88.643
2018-10-26 06:17:00	101.116
2018-10-27 06:47:00	105.294
2018-10-28 06:24:00	96.778
2018-11-15 06:10:00	94.358
2018-11-16 06:28:00	84.511
2018-11-17 06:35:00	85.604
2018-11-18 06:30:00	132.623
2018-11-19 06:39:00	96.849
2018-11-20 06:17:00	118.039
2018-11-21 06:36:00	141.369
2018-11-22 06:30:00	112.698
2018-11-23 06:20:00	97.463
2018-11-24 06:42:00	163.672
2018-11-25 06:22:00	141.292
2018-11-26 06:40:00	98.337
2018-11-27 06:20:00	105.908
2018-11-28 06:27:00	107.204
2018-11-29 06:14:00	172.043
2018-11-30 05:21:00	122.001
2018-12-01 08:45:00	124.265
2018-12-02 06:48:00	101.54
2018-12-03 06:14:00	105.344
2018-12-04 06:28:00	93.323
2018-12-05 06:32:00	103.059
2018-12-06 06:18:00	97.562
2018-12-07 06:16:00	89.088
2018-12-08 06:42:00	91.316
2018-12-09 06:29:00	89.396
2018-12-10 06:18:00	90.894
2018-12-11 06:16:00	87.827
2018-12-12 06:17:00	115.132
2018-12-13 06:15:00	95.17
2018-12-14 06:14:00	94.857
2018-12-15 07:38:00	90.014
2018-12-16 06:10:00	98.853
2018-12-17 06:14:00	104.502
2018-12-18 06:20:00	95.631
2018-12-19 06:18:00	98.876
2018-12-20 06:26:00	100.68
2018-12-21 06:28:00	126.827
2018-12-22 05:35:00	125.675
2018-12-23 06:30:00	97.161
2018-12-24 06:00:00	92.102
2018-12-25 06:16:00	98.944
2018-12-28 06:15:00	91.248
2018-12-29 06:16:00	108.172
2018-12-30 06:23:00	107.214
2018-12-31 07:36:00	90.563
2019-01-01 06:17:00	93.88
2019-01-02 06:12:00	95.921
2019-01-03 06:40:00	91.835
2019-01-04 07:00:00	118.018
2019-01-05 07:21:00	95.078
2019-01-06 06:50:00	93.939
2019-01-07 06:45:00	93.797
2019-01-08 06:30:00	108.685
2019-01-09 06:58:00	94.369
2019-01-10 06:21:00	125.059
2019-01-11 06:43:00	101.988
2019-01-12 06:29:00	100.753
2019-01-17 06:28:00	99.864
2019-01-18 06:24:00	96.96
2019-01-19 06:29:00	93.258
2019-01-20 06:42:00	97.622
2019-01-21 06:52:00	97.26
2019-01-22 04:35:00	95.574
2019-01-23 06:26:00	96.299
2019-01-24 06:25:00	97.024
2019-01-25 06:45:00	90.463
2019-01-26 06:35:00	92.938
2019-01-27 06:18:00	94.726
2019-01-28 06:23:00	97.086
2019-01-29 06:20:00	96.416
2019-01-31 06:37:00	99.014
2019-02-02 05:31:00	117.704
2019-02-03 05:02:00	96.245
2019-02-04 06:18:00	102.388
2019-02-05 04:27:00	103.588
2019-02-06 06:47:00	85.647
2019-02-07 06:52:00	94.183
2019-02-08 06:15:00	93.101
2019-02-09 06:28:00	92.628
2019-02-10 06:49:00	105.77
2019-02-11 06:36:00	91.418
2019-02-12 06:56:00	91.617
2019-02-13 06:20:00	100.547
2019-02-14 07:57:00	100.941
2019-02-15 07:22:00	90.766
2019-02-16 06:46:00	91.099
2019-02-17 07:24:00	97.546
2019-02-18 06:10:00	93.312
2019-02-20 09:07:00	91.491
2019-02-22 06:49:00	92.456
2019-02-23 06:49:00	93.863
2019-02-24 06:44:00	91.933
2019-02-25 06:50:00	89.692
2019-02-26 06:25:00	91.219
2019-02-27 06:36:00	93.84
2019-02-28 06:39:00	92.895
2019-03-01 06:59:00	107.906
2019-03-02 07:00:00	89.138
2019-03-03 06:20:00	91.497
2019-03-04 06:13:00	99.759
2019-03-05 06:32:00	96.367
2019-03-06 06:24:00	94.893
2019-03-07 07:26:00	89.677
2019-03-09 06:30:00	88.664
2019-03-10 06:10:00	93.767
2019-03-11 06:06:00	89.739
2019-03-12 06:23:00	91.066
2019-03-13 06:29:00	93.854
2019-03-14 06:40:00	93.597
2019-03-15 06:27:00	88.62
2019-03-16 06:41:00	90.168
2019-03-17 07:20:00	91.108
2019-03-18 06:30:00	95.632
2019-03-19 06:22:00	104.892
2019-03-21 07:06:00	85.237
2019-03-22 06:37:00	85.312
2019-03-23 04:53:00	88.742
2019-03-24 06:20:00	88.776
2019-03-25 06:50:00	91.821
2019-03-26 06:25:00	87.906
2019-03-27 06:57:00	89.442
2019-03-28 06:37:00	89.083
2019-03-29 07:29:00	97.142
2019-03-30 07:42:00	88.05
2019-03-31 08:25:00	88.233
2019-04-01 06:27:00	90.837
2019-04-02 06:41:00	88.289
2019-04-03 06:12:00	89.18
2019-04-04 06:43:00	93.345
2019-04-05 07:55:00	87.773
2019-04-06 07:05:00	87.607
2019-04-07 06:55:00	90.204
2019-04-08 06:34:00	99.335
2019-04-09 06:18:00	87.736
2019-04-10 06:19:00	90.984
2019-04-11 06:20:00	96.018
2019-04-12 06:22:00	93.473
2019-04-13 08:01:00	107.492
2019-04-14 06:24:00	91.975
2019-04-15 06:50:00	91.561
2019-04-16 06:43:00	91.318
2019-04-17 06:50:00	96.185
2019-04-18 06:45:00	99.616
2019-04-19 06:27:00	112.101
2019-04-20 06:39:00	88.431
2019-04-21 06:32:00	86.455
2019-04-22 09:05:00	85.052
2019-04-23 06:27:00	96.521
2019-04-24 06:37:00	96.005
2019-04-25 07:37:00	95.329
2019-04-26 06:25:00	88.09
2019-04-27 06:46:00	85.608
2019-04-28 06:15:00	100.707
2019-04-29 07:11:00	89.103
2019-04-30 06:50:00	91.827
2019-05-01 07:42:00	87.216
2019-05-02 09:26:00	90.257
2019-05-03 06:38:00	93.281
2019-05-04 06:35:00	93.556
2019-05-05 07:20:00	91.58
2019-05-06 06:38:00	88.345
2019-05-07 06:19:00	88.024
2019-05-08 06:20:00	87.817
2019-05-09 06:14:00	90.549
2019-05-10 06:20:00	101.298
2019-05-11 06:40:00	92.012
2019-05-12 06:23:00	90.232
2019-05-13 06:26:00	97.887
2019-05-14 06:30:00	86.455
2019-05-15 06:19:00	90.703
2019-05-16 06:30:00	90.28
2019-05-17 06:30:00	90.271
2019-05-18 06:18:00	89.666
2019-05-20 06:36:00	86.49
2019-05-21 06:11:00	87.703
2019-05-22 06:34:00	95.747
2019-05-23 05:03:00	98.549
2019-05-24 07:20:00	119.506
2019-05-25 07:16:00	92.286
2019-05-26 06:40:00	100.126
2019-05-27 07:18:00	187.018
2019-05-28 06:47:00	89.502
2019-05-30 06:11:00	187.134
2019-05-31 06:27:00	99.635
2019-06-01 07:38:00	94.344
2019-06-02 06:26:00	102.225
2019-06-03 06:35:00	94.57
2019-06-04 11:16:00	87.824
2019-06-05 07:58:00	87.879
2019-06-06 08:42:00	102.608
2019-06-07 04:55:00	94.875
2019-06-08 06:40:00	116.406
2019-06-09 06:42:00	93.512
2019-06-10 07:51:00	88.049
2019-06-11 04:53:00	92.656
2019-06-12 07:51:00	87.47
2019-06-13 06:28:00	98.402
2019-06-14 06:31:00	90.743
2019-06-17 07:33:00	90.39
2019-06-18 06:36:00	119.988
2019-06-19 06:21:00	95.919
2019-06-20 06:57:00	95.258
2019-06-21 06:21:00	104.312
2019-06-22 06:50:00	89.976
2019-06-23 06:45:00	91.168
2019-06-24 06:50:00	117.948
2019-06-25 06:36:00	92.159
2019-06-26 06:43:00	88.032
2019-06-27 07:45:00	91.905
2019-06-28 07:14:00	87.228
2019-06-29 06:33:00	88.032
2019-06-30 08:36:00	90.746
2019-07-01 06:22:00	193.625
2019-07-02 04:24:00	94.138
2019-07-05 06:36:00	94.426
2019-07-06 06:45:00	98.671
2019-07-08 06:28:00	88.171
2019-07-11 06:37:00	89.214
2019-07-12 06:24:00	86.891
2019-07-13 06:46:00	88.406
2019-07-14 06:50:00	90.255
2019-07-15 06:40:00	120.704
2019-07-16 06:46:00	93.096
2019-07-17 06:39:00	91.922
2019-07-18 06:49:00	92.06
2019-07-19 07:00:00	99.405
2019-07-20 06:32:00	95.37
2019-07-21 07:42:00	89.238
2019-07-23 05:35:00	89.162
2019-07-24 07:50:00	91.133
2019-07-25 06:24:00	88.414
2019-07-26 06:22:00	89.289
2019-07-27 07:29:00	86.726
2019-07-28 06:15:00	87.757
2019-07-29 07:04:00	88.763
2019-07-31 06:31:00	91.972
2019-08-01 06:26:00	89.677
2019-08-02 06:24:00	91.129
2019-08-03 06:16:00	86.524
2019-08-04 06:31:00	87.836
2019-08-05 06:21:00	93.177
2019-08-06 05:59:00	91.547
2019-08-07 07:00:00	88.684
2019-08-08 06:38:00	96.688
2019-08-09 06:24:00	92.514
2019-08-10 06:28:00	85.309
2019-08-11 06:32:00	88.375
2019-08-12 06:25:00	86.073
2019-08-13 06:29:00	91.911
2019-08-14 06:42:00	90.63
2019-08-16 06:28:00	90.369
2019-08-17 06:20:00	93.657
2019-08-18 06:25:00	91.5
2019-08-19 06:20:00	86.447
2019-08-20 08:27:00	88.916
2019-08-21 06:26:00	97.918
2019-08-22 06:25:00	88.534
2019-08-24 07:20:00	88.704
2019-08-25 06:25:00	88.651
2019-08-26 06:28:00	91.183
2019-08-27 06:18:00	87.645
2019-08-28 06:22:00	91.374
2019-08-29 06:15:00	93.679
2019-08-30 06:50:00	96.709
2019-09-01 06:25:00	90.554
2019-09-02 06:20:00	89.224
2019-09-03 06:28:00	95.49
2019-09-04 09:30:00	88.024
2019-09-05 06:25:00	93.055
2019-09-06 06:32:00	104.584
2019-09-07 08:42:00	165.399
2019-09-08 06:30:00	105.798
2019-09-09 06:27:00	92.465
2019-09-10 06:27:00	93.243
2019-09-11 06:30:00	101.914
2019-09-12 06:20:00	90.414
2019-09-13 08:01:00	89.525
2019-09-14 07:40:00	111.244
2019-09-15 06:15:00	110.366
2019-09-16 06:28:00	97.275
2019-09-17 06:20:00	89.108
2019-09-18 06:30:00	95.352
2019-09-19 06:35:00	92.605
2019-09-20 06:30:00	200.74
2019-09-22 06:52:00	89.528
2019-09-25 06:37:00	90.287
2019-09-26 09:23:00	89.976
2019-09-27 06:42:00	100.321
2019-09-28 07:26:00	90.935
2019-09-29 06:21:00	96.392
2019-09-30 06:20:00	108.61
2019-10-01 06:22:00	95.172
2019-10-02 06:10:00	92.289
2019-10-03 06:10:00	90.339
2019-10-04 07:40:00	92.209
2019-10-05 06:00:00	88.914
2019-10-06 06:18:00	90.908
2019-10-07 06:20:00	89.496
2019-10-08 06:25:00	90.201
2019-10-09 06:20:00	91.214
2019-10-10 06:10:00	98.67
2019-10-12 06:17:00	89.598
2019-10-13 06:20:00	115.071
2019-10-14 06:15:00	87.706
2019-10-15 06:10:00	89.293
2019-10-16 06:17:00	94.407
2019-10-17 06:47:00	91.605
2019-10-18 06:24:00	112.362
2019-10-19 06:14:00	92.455
2019-10-20 06:18:00	91.656
2019-10-21 06:20:00	88.422
2019-10-22 06:15:00	96.093
2019-10-23 06:20:00	91.702
2019-10-24 06:15:00	95.566
2019-10-25 06:20:00	94.4
2019-10-27 06:36:00	252.988
2019-10-28 06:25:00	134.686
2019-10-29 06:38:00	198.979
2019-10-30 06:15:00	98.336
2019-10-31 06:59:00	193.625
2019-11-03 06:19:00	89.347
2019-11-04 06:10:00	100.294
2019-11-05 06:28:00	97.462
2019-11-06 06:35:00	98.594
2019-11-07 06:30:00	96.093
2019-11-08 06:39:00	95.331
2019-11-09 06:17:00	99.42
2019-11-10 06:36:00	93.667
2019-11-11 06:30:00	96.982
2019-11-13 06:42:00	108.366
2019-11-14 06:22:00	100.935
2019-11-15 06:40:00	95.442
2019-11-16 06:20:00	93.028
2019-11-17 06:27:00	92.058
2019-11-19 05:21:00	89.092
2019-11-20 08:45:00	96.392
2019-11-21 06:48:00	151.472
2019-11-22 06:14:00	193.625
2019-11-23 06:28:00	90.121
2019-11-24 06:32:00	94.427
2019-11-25 06:18:00	94.638
2019-11-26 06:16:00	89.412
2019-11-27 06:42:00	151.187
2019-11-28 06:29:00	110.129
2019-11-29 06:18:00	99.738
2019-11-30 06:16:00	99.33
2019-12-01 06:17:00	93.121
2019-12-02 06:15:00	92.743
2019-12-03 06:14:00	98.95
2019-12-04 07:38:00	89.618
2019-12-05 06:10:00	93.32
2019-12-06 06:14:00	93.778
2019-12-07 06:20:00	98.684
2019-12-08 06:18:00	100.491
2019-12-09 06:26:00	128.746
2019-12-10 06:28:00	98.755
2019-12-11 05:35:00	131.959
2019-12-12 06:30:00	92.696
2019-12-14 06:16:00	95.61
2019-12-15 06:15:00	92.955
2019-12-16 06:16:00	100.059
2019-12-17 06:23:00	97.597
2019-12-18 07:36:00	91.857
2019-12-19 06:29:00	103.918
2019-12-20 06:18:00	104.653
2019-12-21 06:16:00	89.618
2019-12-23 06:15:00	100.491
2019-12-24 06:14:00	97.891
2019-12-25 07:38:00	93.446
2019-12-26 06:10:00	89.655
2019-12-27 06:14:00	102.515
2019-12-28 06:20:00	98.535
2019-12-29 06:18:00	86.638
2019-12-31 06:28:00	100.059
2020-01-01 06:24:00	91.979
2020-01-03 06:38:00	169.993
2020-01-04 06:35:00	123.008
2020-01-05 06:32:00	95
2020-01-06 06:20:00	177.067
2020-01-07 06:25:00	105.037
2020-01-08 06:14:00	100.022
2020-01-09 06:22:00	98.464
2020-01-10 06:20:00	105.381
2020-01-11 07:22:00	112.557
2020-01-12 06:24:00	103.46
2020-01-13 06:12:00	104.319
2020-01-15 06:27:00	92.866
2020-01-16 06:30:00	93.642
2020-01-17 06:10:00	100.263
2020-01-18 06:45:00	99.867
2020-01-19 04:52:00	106.957
2020-01-20 06:30:00	96.864
2020-01-21 06:27:00	98.618
2020-01-22 06:30:00	99.33
2020-01-23 06:25:00	151.187
2020-01-24 06:30:00	110.129
2020-01-25 06:10:00	99.738
2020-01-26 06:10:00	94.374
2020-01-27 06:12:00	93.771
2020-01-28 06:30:00	92.95
2020-01-29 06:18:00	95.24
2020-01-30 06:15:00	99.483
2020-01-31 06:32:00	93.094
2020-02-01 06:00:00	97.399
2020-02-02 05:41:00	97.542
2020-02-03 06:10:00	99.935
2020-02-04 06:22:00	95.169
2020-02-05 06:24:00	92.818
2020-02-06 06:12:00	91.328
2020-02-07 06:22:00	91.971
2020-02-08 06:27:00	95.43
2020-02-10 06:10:00	102.344
2020-02-11 06:45:00	98.661
2020-02-12 04:52:00	94.735
2020-02-13 06:30:00	93.389
2020-02-14 06:27:00	91.979
2020-02-17 06:30:00	94.402
2020-02-18 06:10:00	106.678
2020-02-20 06:12:00	89.295
2020-03-03 06:25:00	90.683
2020-03-04 06:14:00	91.513
2020-03-05 06:22:00	100.884
2020-03-06 06:24:00	94.856
2020-03-07 06:12:00	93.861
2020-03-08 06:22:00	95.039
2020-03-09 06:27:00	88.245
2020-03-11 06:10:00	110.365
2020-03-12 06:45:00	91.73
2020-03-13 04:52:00	92.42
2020-03-14 06:30:00	91.943
2020-03-15 06:27:00	91.958
2020-03-16 06:30:00	96.821
2020-03-17 06:25:00	119.226
2020-03-18 06:30:00	89.827
2020-03-19 06:10:00	104.008
2020-03-20 06:10:00	97.995
2020-03-21 06:12:00	100.597
2020-03-22 05:32:00	93.511
2020-03-23 06:18:00	95.519
2020-03-24 06:15:00	97.598
2020-03-25 06:32:00	99.522
2020-03-26 06:22:00	94.892
2020-03-27 06:20:00	93.981
2020-03-28 06:10:00	95.671
2020-03-29 06:20:00	94.558
2020-03-30 06:18:00	94.17
2020-03-31 06:22:00	136.727
2020-04-01 06:18:00	110.737
2020-04-02 06:25:00	118.549
2020-04-03 06:17:00	94.112
2020-04-05 06:42:00	99.328
2020-04-06 06:35:00	93.53
2020-04-07 06:18:00	105.786
2020-04-08 06:22:00	120.675
2020-04-10 06:20:00	97.181
2020-04-11 06:25:00	94.005
2020-04-12 06:59:00	97.49
2020-04-13 06:17:00	105.401
2020-04-14 06:20:00	101.17
2020-04-15 06:20:00	99.467
2020-04-16 06:17:00	125.88
2020-04-17 06:20:00	102.513
2020-04-18 06:19:00	88.047
2020-04-19 06:20:00	97.43
2020-04-20 06:22:00	88.365
2020-04-21 06:20:00	88.262
2020-04-22 06:20:00	88.544
2020-04-24 06:20:00	94.099
2020-04-25 06:05:00	88.624
2020-04-26 06:25:00	91.711
2020-04-27 06:20:00	89.241
2020-04-28 06:20:00	98.498
2020-04-29 06:22:00	95.313
2020-04-30 06:25:00	88.544
2020-05-01 06:30:00	94.099
2020-05-02 07:11:00	88.624
2020-05-03 07:22:00	88.262
2020-05-04 06:34:00	90.751
2020-05-05 06:24:00	94.643
2020-05-07 06:25:00	90.873
2020-05-08 06:20:00	90.358
2020-05-10 07:56:00	89.814
2020-05-11 06:22:00	88.193
2020-05-12 06:30:00	90.182
2020-05-13 06:25:00	88.323
2020-05-14 06:15:00	89.732
2020-05-15 06:25:00	91.188
2020-05-16 06:25:00	90.269
2020-05-17 06:22:00	87.597
2020-05-18 06:20:00	91.036
2020-05-19 06:25:00	89.483
2020-05-20 06:25:00	89.083
2020-05-21 06:25:00	89.434
2020-05-22 06:30:00	88.472
2020-05-24 04:14:00	88.803
2020-05-25 06:25:00	92.589
2020-05-26 06:20:00	93.67
2020-05-27 06:20:00	95.664
2020-05-28 06:22:00	107.255
2020-05-29 06:25:00	91.835
2020-05-30 05:55:00	92.948
2020-05-31 07:05:00	89.289
2020-06-01 06:25:00	92.357
2020-06-02 06:20:00	88.805
2020-06-03 06:20:00	93.012
2020-06-04 06:22:00	96.541
2020-06-05 06:25:00	88.018
2020-06-06 05:55:00	101.276
2020-06-08 06:25:00	93.291
2020-06-09 06:20:00	93.521
2020-06-10 06:20:00	93.128
2020-06-11 06:22:00	104.408
2020-06-12 06:25:00	91.448
2020-06-13 05:55:00	98.007
2020-06-14 07:05:00	94.6
2020-06-16 06:20:00	87.99
2020-06-17 06:20:00	93.162
2020-06-18 06:22:00	90.969
2020-06-19 06:30:00	89.038
2020-06-20 06:35:00	90.244
2020-06-21 06:18:00	91.68
2020-06-22 06:25:00	93.548
2020-06-23 06:20:00	115.62
2020-06-24 06:30:00	96.649
2020-06-25 06:28:00	96.735
2020-06-26 06:30:00	95.811
2020-06-27 06:20:00	90.926
2020-06-28 06:30:00	91.192
2020-06-29 06:40:00	126.634
2020-06-30 06:40:00	99.372
2020-07-01 06:30:00	90.949
2020-07-03 06:40:00	91.811
2020-07-04 06:20:00	88.514
2020-07-07 07:30:00	97.544
2020-07-08 06:40:00	96.807
2020-07-09 06:20:00	115.185
2020-07-10 06:30:00	98.686
2020-07-11 06:20:00	114.855
2020-07-12 07:25:00	95.014
2020-07-13 06:32:00	91.639
2020-07-14 06:15:00	95.311
2020-07-15 06:20:00	114.772
2020-07-16 06:40:00	123.033
2020-07-17 07:30:00	89.076
2020-07-18 06:40:00	91.146
2020-07-19 06:40:00	96.472
2020-07-20 06:30:00	114.525
2020-07-21 06:40:00	101.206
2020-07-22 06:45:00	96.987
2020-07-24 06:20:00	95.265
2020-07-25 06:25:00	93.5
2020-07-27 06:33:00	116.813
2020-07-28 07:34:00	110.89
2020-07-29 07:35:00	90.778
2020-07-30 06:40:00	112.354
2020-07-31 06:40:00	93.03
2020-08-01 06:15:00	100.418
2020-08-02 06:40:00	101.083
2020-08-03 06:40:00	91.876
2020-08-04 06:40:00	89.424
2020-08-05 06:25:00	87.453
2020-08-06 06:40:00	87.799
2020-08-07 06:40:00	88.11
2020-08-08 06:40:00	93.28
2020-08-09 07:35:00	90.52
2020-08-10 06:47:00	97.289
2020-08-11 06:20:00	91.543
2020-08-12 06:50:00	90.983
2020-08-13 06:55:00	95.462
2020-08-14 06:30:00	91.491
2020-08-15 06:20:00	89.423
2020-08-16 06:40:00	88.298
2020-08-17 06:30:00	88.85
2020-08-18 06:40:00	87.824
2020-08-19 06:25:00	90.598
2020-08-21 06:50:00	89.569
2020-08-23 06:20:00	88.935
2020-08-24 06:08:00	103.658
2020-08-25 06:24:00	90.197
2020-08-26 06:20:00	89.247
2020-08-28 06:20:00	90.429
2020-08-29 07:35:00	94.633
2020-08-30 08:10:00	89.225
2020-08-31 06:33:00	116.704
2020-09-01 05:00:00	92.464
2020-09-02 04:50:00	92.556
2020-09-03 03:40:00	102.963
2020-09-05 06:20:00	99.051
2020-09-06 07:50:00	86.844
2020-09-07 06:55:00	92.155
2020-09-08 06:16:00	92.781
2020-09-09 06:23:00	100.751
2020-09-10 06:10:00	89.844
2020-09-11 06:20:00	91.846
2020-09-12 06:20:00	89.485
2020-09-13 07:20:00	93.547
2020-09-14 06:25:00	110.917
2020-09-16 07:20:00	109.078
2020-09-17 06:20:00	88.51
2020-09-18 06:11:00	94.438
2020-09-19 06:20:00	143.71
2020-09-20 06:20:00	145.333
2020-09-21 06:20:00	88.463
2020-09-22 06:20:00	90.082
2020-09-23 06:18:00	88.51
2020-09-24 06:20:00	88.519
2020-09-25 06:20:00	99.614
2020-09-26 07:40:00	91.646
2020-09-27 06:50:00	89.129
2020-09-28 06:20:00	90.121
2020-09-29 06:30:00	89.649
2020-09-30 06:20:00	94.011
2020-10-01 07:20:00	88.177
2020-10-02 08:20:00	89.917
2020-10-03 09:20:00	89.862
2020-10-04 10:20:00	92.394
2020-10-06 07:53:00	94.903
2020-10-07 06:46:00	90.827
2020-10-08 06:36:00	87.467
2020-10-10 06:18:00	92.815
2020-10-12 06:20:00	90.573
2020-10-13 06:21:00	99.692
2020-10-15 06:35:00	91.681
2020-10-16 06:20:00	86.002
2020-10-17 07:18:00	97.325
2020-10-18 08:30:00	86.908
2020-10-19 06:05:00	93.778
2020-10-20 06:16:00	96.106
2020-10-21 06:20:00	91.869
2020-10-22 06:50:00	89.535
2020-10-23 06:12:00	105.759
2020-10-24 06:25:00	133.957
2020-10-25 06:39:00	115.849
2020-10-27 06:15:00	110.058
2020-10-28 06:22:00	91.608
2020-10-30 06:20:00	100.106
2020-11-01 07:20:00	96.916
2020-11-03 06:00:00	91.426
2020-11-04 06:01:00	90.659
2020-11-05 06:15:00	97.673
2020-11-06 06:20:00	112.589
2020-11-07 05:15:00	102.781
2020-11-09 06:20:00	95.814
2020-11-10 06:20:00	95.326
2020-11-11 06:20:00	92.467
2020-11-13 07:20:00	93.813
2020-11-14 07:20:00	99.315
2020-11-15 06:10:00	101.499
2020-11-16 06:20:00	103.52
2020-11-17 06:50:00	95.484
2020-11-18 06:20:00	132.365
2020-11-19 06:30:00	94.69
2020-11-20 06:30:00	100.154
2020-11-21 07:35:00	91.932
2020-11-22 06:40:00	86.745
2020-11-23 06:11:00	93.511
2020-11-24 06:22:00	105.72
2020-11-25 07:20:00	95.188
2020-11-26 06:20:00	125.837
2020-11-27 06:06:00	110.784
2020-11-28 06:20:00	97.614
2020-11-29 05:10:00	110.787
2020-11-30 06:40:00	103.489
2020-12-01 06:31:00	97.924
2020-12-02 06:20:00	103.803
2020-12-03 06:20:00	160.277
2020-12-04 06:20:00	100.18
2020-12-05 06:22:00	94.655
2020-12-06 06:20:00	98.286
2020-12-07 06:20:00	97.451
2020-12-08 06:20:00	104.595
2020-12-09 06:20:00	97.843
2020-12-10 06:18:00	97.012
2020-12-11 06:18:00	96.418
2020-12-12 06:22:00	92.184
2020-12-14 06:42:00	95.957
2020-12-15 06:43:00	106.052
2020-12-16 06:30:00	97.432
2020-12-17 06:35:00	89.084
2020-12-18 06:28:00	99.671
2020-12-19 06:20:00	101.427
2020-12-20 05:35:00	125.33
2020-12-21 06:45:00	107.386
2020-12-22 06:47:00	191.764
2020-12-23 06:25:00	97.276
2020-12-24 08:20:00	117.237
2020-12-25 06:25:00	180.669
2020-12-26 04:20:00	123.993
2020-12-27 04:20:00	135.467
2020-12-28 06:47:00	132.726
2020-12-29 06:54:00	92.041
2020-12-30 06:25:00	90.451
2020-12-31 06:20:00	93.738
2021-01-01 05:30:00	102.127
2021-01-02 06:00:00	114.179
2021-01-03 05:45:00	97.065
2021-01-04 06:20:00	98.682
2021-01-05 06:10:00	166.64
2021-01-06 06:10:00	106.195
2021-01-07 06:15:00	99.441
2021-01-08 06:20:00	131.157
2021-01-09 06:20:00	102.705
2021-01-10 06:20:00	101.179
2021-01-11 06:15:00	113.066
2021-01-12 06:20:00	99.714
2021-01-13 06:15:00	103.057
2021-01-14 06:15:00	107.807
2021-01-15 06:15:00	131.19
2021-01-16 07:10:00	112.256
2021-01-17 04:30:00	91.218
2021-01-18 06:15:00	92.32
2021-01-19 06:10:00	96.873
2021-01-20 06:10:00	99.332
2021-01-21 06:12:00	105.304
2021-01-22 06:20:00	112.715
2021-01-23 07:00:00	133.306
2021-01-24 06:00:00	102.245
2021-01-25 06:10:00	94.338
2021-01-26 06:12:00	92.654
2021-01-27 06:10:00	102.508
2021-01-28 06:15:00	95.94
2021-01-29 06:05:00	100.222
2021-01-30 06:29:00	90.44
2021-01-31 06:17:00	98.56
2021-02-01 06:10:00	93.31
2021-02-02 06:15:00	95.847
2021-02-03 06:10:00	98.325
2021-02-04 06:15:00	130.268
2021-02-05 05:56:00	93.586
2021-02-06 04:27:00	92.005
2021-02-07 06:20:00	90.187
2021-02-08 06:30:00	93.399
2021-02-09 06:10:00	91.066
2021-02-10 06:11:00	98.497
2021-02-11 06:20:00	93.129
2021-02-12 06:25:00	95.791
2021-02-13 06:25:00	91.288
2021-02-14 06:15:00	102.491
2021-02-15 06:15:00	94.631
2021-02-16 06:15:00	105.418
2021-02-17 06:15:00	92.89
2021-02-18 06:20:00	89.782
2021-02-19 06:10:00	89.175
2021-02-20 06:24:00	128.635
2021-02-21 06:40:00	96.349
2021-02-22 06:10:00	97.93
2021-02-23 06:15:00	100.301
2021-02-24 06:08:00	93.019
2021-02-25 06:10:00	91.26
2021-02-26 06:12:00	96.8
2021-02-27 06:10:00	90.397
2021-02-28 06:10:00	102.609
2021-03-01 06:05:00	116.526
2021-03-02 06:10:00	97.778
2021-03-03 06:15:00	96.376
2021-03-04 06:08:00	89.838
2021-03-07 08:15:00	106.689
2021-03-09 06:10:00	94.052
2021-03-11 06:15:00	120.41
2021-03-13 08:43:00	85.736
2021-03-14 05:00:00	112.847
2021-03-16 06:08:00	102.784
2021-03-17 06:25:00	104.144
2021-03-18 06:12:00	104.95
2021-03-20 05:25:00	95.766
2021-03-22 06:12:00	101.157
2021-03-23 06:15:00	99.681
2021-03-25 06:15:00	93.857
2021-03-26 06:05:00	101.129
2021-03-27 07:11:00	103.727
2021-03-29 06:10:00	95.329
2021-03-30 06:10:00	95.98
2021-03-31 06:15:00	93.833
2021-04-01 06:20:00	93.326
2021-04-02 06:20:00	91.012
2021-04-03 05:12:00	95.628
2021-04-04 06:59:00	92.793
2021-04-05 06:58:00	92.53
2021-04-07 06:12:00	102.911
2021-04-08 06:20:00	90.15
2021-04-09 06:20:00	100.811
2021-04-10 07:10:00	92.784
2021-04-11 07:15:00	92.348
2021-04-12 06:12:00	101.209
2021-04-13 06:25:00	93.075
2021-04-14 06:10:00	88.601
2021-04-15 06:10:00	96.74
2021-04-16 06:15:00	96.889
2021-04-17 06:11:00	90.906
2021-04-18 06:25:00	90.626
2021-04-19 06:32:00	90.137
2021-04-21 06:15:00	88.809
2021-04-22 06:10:00	88.859
2021-04-23 06:10:00	90.118
2021-04-24 06:03:00	92.852
2021-04-25 06:12:00	94.487
2021-04-26 06:10:00	94.808
2021-04-27 06:10:00	135.591
2021-04-28 06:05:00	94.409
2021-04-29 06:10:00	126.861
2021-04-30 06:25:00	87.755
2021-05-01 06:26:00	95.546
2021-05-02 06:55:00	174.899
2021-05-03 09:03:00	91.84
2021-05-04 06:04:00	91.377
2021-05-05 06:50:00	90.87
2021-05-06 06:15:00	109.032
2021-05-07 06:20:00	92.012
2021-05-08 06:20:00	108.921
2021-05-09 06:35:00	94.447
2021-05-10 06:15:00	87.637
2021-05-11 06:10:00	88.089
2021-05-12 06:12:00	93.998
2021-05-13 06:10:00	119.127
2021-05-14 06:20:00	125.306
2021-05-15 06:33:00	103.359
2021-05-16 06:30:00	101.702
2021-05-17 06:10:00	99.067
2021-05-18 06:10:00	104.714
2021-05-19 06:37:00	100.134
2021-05-20 07:10:00	90.634
2021-05-21 06:12:00	91.874
2021-05-22 04:22:00	121.305
2021-05-23 04:29:00	104.137
2021-05-24 06:10:00	96.711
2021-05-25 06:10:00	114.267
2021-05-26 06:40:00	90.261
2021-05-28 06:20:00	118.509
2021-05-29 07:05:00	95.103
2021-05-30 08:10:00	121.022
2021-05-31 06:15:00	95.103
2021-06-01 06:12:00	96.958
2021-06-02 06:10:00	99.083
2021-06-03 06:10:00	118.509
2021-06-04 06:25:00	90.261
2021-06-05 08:10:00	96.711
2021-06-06 06:40:00	104.137
2021-06-07 06:20:00	121.305
2021-06-08 06:12:00	100.134
2021-06-09 06:15:00	90.634
2021-06-10 06:10:00	91.874
2021-06-11 06:25:00	101.702
2021-06-12 06:48:00	103.359
2021-06-13 07:55:00	99.067
2021-06-14 06:22:00	104.714
2021-06-15 06:10:00	108.17
2021-06-16 06:25:00	114.267
2021-06-17 06:15:00	90.517
2021-06-18 06:00:00	89.091
2021-06-19 07:50:00	92.691
2021-06-20 07:31:00	93.146
2021-06-21 06:10:00	90.905
2021-06-22 06:15:00	133.622
2021-06-23 06:20:00	95.575
2021-06-24 06:15:00	89.796
2021-06-25 06:25:00	95.167
2021-06-26 07:00:00	92.82
2021-06-27 07:10:00	108.882
2021-06-28 06:10:00	98.178
2021-06-29 06:12:00	108.848
2021-06-30 06:15:00	93.914
2021-07-01 06:00:00	89.5
2021-07-02 06:10:00	94.488
2021-07-03 07:50:00	94.453
2021-07-04 09:29:00	109.401
2021-07-05 06:00:00	90.799
2021-07-06 06:05:00	90.908
2021-07-07 06:15:00	93.558
2021-07-08 06:10:00	92.704
2021-07-09 06:15:00	98.474
2021-07-10 06:00:00	92.142
2021-07-11 06:03:00	95.267
2021-07-12 06:15:00	92.874
2021-07-13 06:20:00	96.491
2021-07-14 06:40:00	96.296
2021-07-15 06:20:00	92.954
2021-07-16 06:15:00	88.819
2021-07-17 07:10:00	92.649
2021-07-18 07:45:00	91.019
2021-07-19 06:25:00	98.597
2021-07-20 06:20:00	93.668
2021-07-21 06:25:00	94.952
2021-07-22 06:20:00	96.058
2021-07-23 06:00:00	102.712
2021-07-24 06:45:00	96.525
2021-07-25 07:12:00	90.949
2021-07-26 06:25:00	91.093
2021-07-27 06:20:00	94.268
2021-07-28 06:30:00	93.839
2021-07-29 06:20:00	95.99
2021-07-30 06:20:00	92.033
2021-07-31 07:10:00	89.924
2021-08-01 07:27:00	94.734
2021-08-02 07:00:00	93.418
2021-08-03 08:10:00	91.059
2021-08-04 06:25:00	90.056
2021-08-05 06:20:00	93.128
2021-08-06 07:10:00	93.009
2021-08-07 07:00:00	91.694
2021-08-09 06:30:00	93.388
2021-08-10 06:30:00	95.384
2021-08-11 06:30:00	110.015
2021-08-12 06:20:00	102.054
2021-08-13 06:30:00	97.128
2021-08-14 07:43:00	86.851
2021-08-15 06:20:00	101.156
2021-08-16 06:25:00	89.261
2021-08-17 06:20:00	92.913
2021-08-18 06:15:00	98.603
2021-08-19 06:50:00	90.831
2021-08-21 07:30:00	103.544
2021-08-22 07:50:00	90.678
2021-08-23 06:30:00	90.695
2021-08-24 06:20:00	96.96
2021-08-25 06:25:00	103.668
2021-08-26 07:25:00	92.094
2021-08-27 06:30:00	100.642
2021-08-28 06:30:00	92.706
2021-08-29 06:30:00	91.669
2021-08-31 06:25:00	100.642
2021-09-01 04:00:00	140.031
2021-09-02 06:15:00	106.458
2021-09-03 06:20:00	91.691
2021-09-04 08:40:00	91.716
2021-09-05 06:20:00	97.571
2021-09-06 06:20:00	102.624
2021-09-07 06:20:00	92.616
2021-09-08 06:00:00	101.81
2021-09-09 06:05:00	95.665
2021-09-10 06:10:00	93.577
2021-09-12 06:38:00	93.056
2021-09-13 06:15:00	96.431
2021-09-14 06:15:00	96.525
2021-09-15 06:10:00	95.448
2021-09-16 06:15:00	92.913
2021-09-17 06:10:00	91.262
2021-09-18 06:10:00	138.489
2021-09-19 08:02:00	94.6
2021-09-20 08:39:00	93.468
2021-09-21 06:16:00	93.929
2021-09-22 06:15:00	95.733
2021-09-23 06:20:00	119.011
2021-09-24 06:25:00	91.141
2021-09-25 07:02:00	92.207
2021-09-27 06:25:00	93.577
2021-09-28 06:20:00	92.039
2021-09-29 06:20:00	100.296
2021-09-30 06:30:00	95.99
2021-10-01 06:40:00	98.654
2021-10-02 07:10:00	103.115
2021-10-04 07:00:00	108.526
2021-10-05 06:50:00	101.141
2021-10-06 06:10:00	91.468
2021-10-07 06:20:00	110.122
2021-10-08 06:15:00	106.811
2021-10-09 06:20:00	86.591
2021-10-10 07:08:00	90.668
2021-10-11 06:10:00	118.633
2021-10-12 06:15:00	106.109
2021-10-13 06:05:00	91.189
2021-10-18 06:10:00	100.443
2021-10-19 06:09:00	104.073
2021-10-21 05:50:00	95.914
2021-10-22 06:15:00	93.549
2021-10-23 06:15:00	114.93
2021-10-24 06:15:00	126.164
2021-10-25 06:10:00	179.043
2021-10-26 06:30:00	92.304
2021-10-27 06:15:00	131.228
2021-10-28 06:10:00	100.708
2021-10-29 06:12:00	96.223
2021-10-30 07:27:00	98.478
2021-10-31 07:09:00	99.647
2021-11-01 06:17:00	98.248
2021-11-02 06:20:00	98.258
2021-11-03 06:15:00	105.745
2021-11-04 06:20:00	118.057
2021-11-05 06:15:00	93.832
2021-11-07 06:45:00	88.501
2021-11-09 06:25:00	90.891
2021-11-10 06:15:00	97.13
2021-11-11 06:15:00	100.39
2021-11-12 06:10:00	95.627
2021-11-13 06:20:00	101.727
2021-11-14 06:15:00	103.21
2021-11-17 06:12:00	108.708
2021-11-19 06:18:00	207.485
2021-11-20 07:00:00	93.088
2021-11-21 07:10:00	91.044
2021-11-22 06:15:00	97.91
2021-11-23 06:20:00	93.014
2021-11-24 06:20:00	109.086
2021-11-25 06:31:00	106.118
2021-11-26 07:00:00	104.693
2021-11-27 05:40:00	140.763
2021-11-28 06:30:00	118.931
2021-11-29 06:30:00	104.178
2021-11-30 06:25:00	102.88
2021-12-01 06:20:00	99.773
2021-12-02 06:25:00	97.57
2021-12-03 06:40:00	109.272
2021-12-04 04:40:00	111.265
2021-12-05 04:50:00	118.957
2021-12-06 06:30:00	112.001
2021-12-07 06:20:00	119.848
2021-12-08 07:10:00	122.289
2021-12-21 06:20:00	109.705
2021-12-22 06:15:00	97.165
2021-12-23 06:10:00	108.323
2021-12-24 06:10:00	107.292
2021-12-25 06:10:00	97.358
2021-12-26 06:10:00	97.461
2021-12-27 06:15:00	94.01
2021-12-28 06:20:00	87.882
2021-12-29 06:10:00	101.098
2021-12-30 07:10:00	103.743
2021-12-31 06:25:00	94.476

## Sheet: JSA
time	mole fractions
2019-01-02 06:33:00	87.04
2019-01-16 06:00:00	89.48
2019-01-23 06:20:00	88.86
2019-02-06 07:55:00	88
2019-02-13 07:55:00	90.5
2019-02-21 06:30:00	90.26
2019-03-06 06:20:00	87.76
2019-03-14 06:25:00	87.96
2019-03-20 05:20:00	86.13
2019-03-28 05:30:00	87.35
2019-04-03 06:12:00	86.02
2019-04-16 06:13:00	86.77
2019-04-17 06:25:00	86.65
2019-05-20 06:20:00	87.18
2019-05-22 06:20:00	86.23
2019-05-29 06:20:00	88.53
2019-06-05 06:30:00	88.56
2019-06-15 06:15:00	86.77
2019-06-19 06:30:00	89.01
2019-06-26 06:30:00	87.08
2019-07-09 06:18:00	87.41
2019-07-10 06:20:00	88.15
2019-07-31 06:30:00	85.55
2019-08-07 06:30:00	87
2019-08-26 06:20:00	85.71
2019-09-04 06:25:00	89.18
2019-09-11 06:20:00	87.57
2019-09-18 06:15:00	90.49
2019-09-26 06:20:00	93.33
2019-10-02 06:35:00	88.08
2019-10-16 06:35:00	86.73
2019-10-23 06:55:00	93.33
2019-11-01 06:25:00	87.36
2019-11-06 06:20:00	88.41
2019-11-13 06:30:00	87.76
2019-11-20 07:20:00	88.45
2019-11-28 06:50:00	90.03
2019-12-04 06:20:00	86.11
2019-12-11 06:20:00	85.96
2019-12-20 06:20:00	87.95
2020-01-04 06:20:00	89.5
2020-01-14 06:20:00	105.17
2020-01-15 07:20:00	100.11
2020-01-28 06:30:00	96.33
2020-01-29 06:30:00	94.63
2020-02-05 06:30:00	92.97
2020-02-12 06:30:00	98.88
2020-02-19 06:30:00	90.86
2020-02-27 06:30:00	94
2020-03-11 06:30:00	92.14
2020-03-18 06:45:00	91.47
2020-03-26 06:20:00	90.86
2020-04-01 06:35:00	93.4
2020-04-08 06:35:00	92.17
2020-04-15 06:45:00	93.22
2020-04-22 06:40:00	98.58
2020-04-29 06:30:00	86.91
2020-05-07 06:35:00	87.48
2020-05-13 06:50:00	87.84
2020-05-20 05:45:00	88.88
2020-06-03 06:45:00	87.11
2020-06-10 07:20:00	90.17
2020-06-24 07:35:00	89.73
2020-07-01 06:50:00	89.82
2020-07-08 06:20:00	85.62
2020-07-15 06:45:00	91.61
2020-07-22 06:40:00	86.66
2020-07-29 06:40:00	88.03
2020-08-05 06:15:00	86.87
2020-08-12 06:15:00	86.92
2020-08-26 06:40:00	88.09
2020-09-02 06:40:00	90
2020-09-09 06:40:00	90.01
2020-09-16 06:30:00	88.36
2020-09-23 06:40:00	89.34
2020-10-01 06:18:00	97.98
2020-10-07 06:45:00	89.95
2020-10-21 06:30:00	89.38
2020-10-28 06:30:00	91.66
2020-11-04 06:40:00	91.63
2020-11-11 06:20:00	88.16
2020-11-18 06:30:00	87.61
2020-11-25 06:50:00	93.34
2020-12-02 06:20:00	96.14
2020-12-09 06:30:00	92.47
2020-12-17 06:40:00	89.1
2020-12-23 06:20:00	97.57
2020-12-30 06:21:00	86.42
2021-01-06 06:40:00	89.81
2021-01-06 07:05:00	102.5
2021-01-20 06:00:00	90.08
2021-01-27 06:10:00	96.61
2021-02-03 06:10:00	91.87
2021-02-17 06:40:00	92.69
2021-02-24 06:30:00	89.55
2021-03-03 06:10:00	91.18
2021-03-10 06:43:00	90.73
2021-03-17 06:20:00	93.8
2021-03-24 06:15:00	89.39
2021-03-31 06:20:00	89.51
2021-04-07 06:25:00	90.71
2021-04-15 06:10:00	91.43
2021-04-21 06:15:00	91.48
2021-04-28 06:00:00	90.19
2021-05-05 06:10:00	88.52
2021-05-12 05:30:00	89.12
2021-05-19 06:35:00	89.8
2021-05-26 05:20:00	89.66
2021-06-02 06:10:00	89.19
2021-06-09 06:05:00	93.12
2021-06-16 06:20:00	87.72
2021-06-23 06:20:00	87.81
2021-06-30 06:20:00	88.78
2021-07-07 06:30:00	87.5
2021-07-14 06:30:00	88.53
2021-07-21 06:05:00	87.42
2021-07-28 06:10:00	90.61
2021-08-04 06:20:00	87.43
2021-08-11 06:20:00	88.14
2021-08-25 06:20:00	92.81
2021-09-01 06:55:00	90.39
2021-09-08 06:05:00	92.81
2021-09-15 06:10:00	90.84
2021-09-29 06:20:00	93.18
2021-10-06 06:10:00	100.66
2021-10-13 06:20:00	89.39
2021-10-20 05:50:00	91.87
2021-10-27 06:10:00	93.76
2021-11-03 06:20:00	92.95

## Sheet: LAN
time	mole fractions
2012-02-29 06:02:00	80.25
2012-03-07 06:11:00	81.71
2012-04-11 06:11:00	81.45
2012-04-18 06:11:00	81.94
2012-04-25 06:11:00	81.33
2012-05-02 06:11:00	80.48
2012-05-11 07:11:00	81.43
2012-05-16 06:25:00	80.9
2012-05-23 06:41:00	80.91
2012-05-30 06:11:00	81.02
2012-06-06 07:04:00	84.58
2012-06-13 06:31:00	83.87
2012-06-20 06:36:00	81.05
2012-06-26 06:31:00	83.34
2012-07-04 06:42:00	79.72
2012-07-11 06:39:00	79.59
2012-07-18 06:41:00	82.19
2012-07-25 06:21:00	79.85
2012-08-15 06:29:00	80.42
2012-08-22 06:26:00	81.06
2012-08-29 06:28:00	80.2
2012-09-05 06:31:00	82.9
2012-09-12 06:28:00	80.79
2012-09-19 06:51:00	83.15
2012-09-26 06:34:00	81.19
2012-10-03 06:29:00	80.56
2012-10-10 06:26:00	83.31
2012-10-17 06:30:00	80.76
2012-10-24 07:06:00	81.74
2012-10-31 06:29:00	81.96
2012-11-07 06:29:00	87.43
2012-11-14 06:27:00	83.17
2012-11-21 06:29:00	82.28
2012-11-28 06:29:00	83.43
2012-12-05 06:56:00	82.8
2012-12-12 06:21:00	82.31
2012-12-19 06:33:00	82.76
2012-12-26 06:33:00	81.66
2013-01-16 06:29:00	86.31
2013-01-23 06:31:00	87.18
2013-01-30 06:41:00	81.77
2013-02-06 06:26:00	82.36
2013-02-13 08:16:00	82.42
2013-02-20 06:24:00	81.47
2013-02-27 06:23:00	82.34
2013-03-06 06:35:00	81.84
2013-03-14 06:23:00	82
2013-03-20 06:28:00	82.83
2013-03-27 06:29:00	81.76
2013-04-03 06:29:00	83.55
2013-04-10 06:43:00	81.03
2013-04-17 06:15:00	83.98
2013-04-24 06:22:00	82.59
2013-05-01 06:23:00	81.58
2013-05-08 06:23:00	82.01
2013-05-15 06:33:00	81.86
2013-05-22 06:32:00	82.54
2013-06-05 06:31:00	82.09
2013-06-12 06:24:00	84.98
2013-06-19 06:39:00	80.16
2013-06-30 06:36:00	80.56
2013-07-10 06:32:00	79.81
2013-07-17 06:33:00	80.32
2013-07-24 06:22:00	80.38
2013-07-31 06:32:00	80.11
2013-08-07 06:23:00	80.41
2013-08-14 06:34:00	80.5
2013-08-21 06:32:00	81.11
2013-10-09 06:27:00	81.4
2013-10-16 06:27:00	81.28
2013-10-23 06:27:00	83.12
2013-10-30 06:27:00	81.66
2013-11-06 06:27:00	82.57
2013-11-13 06:25:00	83.24
2013-11-20 06:22:00	82.13
2013-11-27 06:22:00	84.51
2013-12-11 06:33:00	83.17
2013-12-18 06:14:00	82.47
2013-12-25 06:14:00	90.03
2014-01-01 06:46:00	81.78
2014-01-08 06:32:00	83.53
2014-01-15 06:32:00	82.06
2014-01-22 06:32:00	82.09
2014-01-29 06:35:00	83.43
2014-02-05 06:31:00	80.34
2014-02-12 06:57:00	84.58
2014-02-19 07:06:00	82.76
2014-02-26 06:41:00	85.48
2014-03-05 07:29:00	85.3
2014-04-02 06:26:00	86.17
2014-04-09 06:23:00	82.95
2014-04-16 06:19:00	83.46
2014-04-23 06:19:00	81.97
2014-04-30 06:21:00	83.41
2014-05-07 06:11:00	82.53
2014-05-14 06:23:00	83.08
2014-05-21 06:14:00	82.62
2014-05-28 06:35:00	82.4
2014-06-04 06:23:00	82.39
2014-06-11 06:26:00	83.3
2014-06-18 06:43:00	84.99
2014-07-02 06:18:00	82.56
2014-07-09 06:59:00	82.88
2014-07-16 06:36:00	81.12
2014-07-23 06:25:00	81.86
2014-07-30 06:51:00	81.43
2014-08-06 06:26:00	82.08
2014-08-13 06:14:00	82.68
2014-08-20 06:21:00	84.75
2014-08-27 06:56:00	84.25
2014-09-03 06:54:00	84.08
2014-09-24 06:41:00	83.17
2014-10-08 06:26:00	83.63
2014-10-15 06:14:00	82.84
2014-10-22 06:17:00	83.05
2014-10-29 06:36:00	83.01
2014-11-05 06:09:00	84.64
2014-11-12 06:16:00	87.84
2014-11-19 06:13:00	86.86
2014-11-26 06:13:00	85.98
2014-12-03 07:50:00	86.5
2014-12-10 06:18:00	84.52
2014-12-17 06:14:00	84.03
2014-12-24 06:34:00	83.28
2014-12-31 06:12:00	86.35
2015-01-07 06:21:00	83.3
2015-01-14 07:16:00	83.01
2015-01-21 06:16:00	90.09
2015-01-28 06:38:00	83.64
2015-02-04 06:49:00	84.27
2015-02-11 06:22:00	84.67
2015-02-18 06:46:00	84.15
2015-02-25 06:23:00	83.04
2015-03-04 06:31:00	84.38
2015-03-11 06:17:00	85.16
2015-03-18 06:21:00	86.11
2015-03-25 06:18:00	82.65
2015-04-01 06:16:00	83.09
2015-04-08 06:24:00	85.73
2015-04-15 06:41:00	83.1
2015-04-22 06:56:00	83.36
2015-05-06 06:39:00	84.19
2015-05-20 06:23:00	85.49
2015-06-03 06:18:00	84.13
2015-06-17 06:53:00	83.19
2015-06-24 06:33:00	82.32
2015-07-01 06:15:00	84
2015-07-08 06:33:00	85.82
2015-07-22 06:24:00	82.93
2015-07-29 06:18:00	82.17
2015-08-05 06:21:00	82.92
2015-08-12 06:21:00	82.99
2015-08-19 06:47:00	84.19
2015-08-26 06:34:00	85.52
2015-09-16 06:41:00	84.42
2015-09-23 06:31:00	84.65
2015-09-30 06:18:00	85.31
2015-10-07 06:21:00	86.09
2015-10-28 06:31:00	88.55
2015-11-05 06:51:00	84.18
2015-11-11 06:34:00	86.76
2015-11-18 06:30:00	90.92
2015-11-25 06:25:00	85.92
2015-12-02 06:26:00	88.68
2015-12-09 06:56:00	86.21
2015-12-17 06:21:00	83.8
2015-12-23 06:19:00	90.53
2016-01-06 06:39:00	86.33
2016-01-13 06:25:00	86.86
2016-01-20 06:23:00	85.8
2016-01-27 06:18:00	83.67
2016-02-03 06:26:00	85.53
2016-02-10 06:21:00	84.18
2016-02-17 07:03:00	85.49
2016-02-24 07:38:00	86.95
2016-03-02 06:31:00	85.49
2016-03-09 06:31:00	85.15
2016-03-16 06:21:00	85.82
2016-03-23 06:23:00	87.93
2016-03-30 06:27:00	85.01
2016-04-06 06:27:00	88.85
2016-04-13 06:41:00	86.78
2016-04-20 06:48:00	85.26
2016-04-27 06:51:00	86
2016-05-04 06:54:00	84.3
2016-05-11 06:31:00	84.3
2016-05-18 06:29:00	84.64
2016-05-25 06:41:00	84.96
2016-06-01 06:44:00	86.24
2016-06-08 07:31:00	85.12
2016-06-22 06:30:00	82.6
2016-06-29 06:34:00	82.67
2016-07-06 06:46:00	82.39
2016-07-13 06:26:00	83.43
2016-07-20 06:24:00	82.47
2016-07-27 06:31:00	82.69
2016-08-03 06:39:00	82.81
2016-08-10 06:35:00	83.58
2016-08-17 06:56:00	84.62
2016-08-24 06:32:00	85.05
2016-08-31 06:51:00	84.68
2016-09-07 06:26:00	84.64
2016-09-14 06:21:00	85.15
2016-09-21 06:28:00	84.65
2016-09-28 06:51:00	83.63
2016-10-05 07:11:00	84.67
2016-10-12 06:46:00	86.46
2016-10-19 06:46:00	86.87
2016-10-26 06:31:00	85.27
2016-11-02 06:54:00	84.05
2016-11-09 06:51:00	84.97
2016-11-16 06:41:00	85.06
2016-11-30 06:46:00	86.19
2016-12-07 06:43:00	87.67
2016-12-14 06:47:00	84.96
2016-12-21 06:48:00	85.43
2016-12-28 08:47:00	86.19
2017-01-11 06:34:00	89.61
2017-01-18 06:46:00	86.88
2017-01-25 06:41:00	85.18
2017-02-01 07:35:00	86.3
2017-02-08 06:45:00	85.55
2017-02-15 06:41:00	85.8
2017-02-22 06:49:00	87.08
2017-03-01 06:37:00	87.41
2017-03-08 06:39:00	91.47
2017-03-15 06:41:00	87.27
2017-03-22 06:41:00	86.88
2017-03-29 06:36:00	87.52
2017-04-05 06:45:00	84.87
2017-04-12 06:46:00	86.79
2017-04-19 06:40:00	85.9
2017-04-26 06:36:00	85.46
2017-05-03 06:44:00	85.69
2017-05-17 06:44:00	84.94
2017-05-24 06:51:00	84.99
2017-05-31 06:46:00	85.4
2017-06-07 06:41:00	86.1
2017-06-14 06:41:00	85.91
2017-06-21 07:01:00	85.11
2017-06-28 06:51:00	85.96
2017-07-05 06:51:00	83.48
2017-07-12 06:44:00	84.15
2017-07-19 06:41:00	84.25
2017-07-26 06:41:00	85.28
2017-08-02 06:43:00	85.24
2017-08-09 06:53:00	85.49
2017-08-16 06:46:00	83.61
2017-08-23 06:41:00	83.63
2017-09-06 06:37:00	87.3
2017-09-13 06:44:00	88.42
2017-09-20 06:47:00	85.97
2017-09-27 06:41:00	86.62
2017-10-04 06:36:00	85.82
2017-10-11 06:45:00	87.62
2017-10-18 06:50:00	87.11
2017-10-25 06:51:00	85.04
2017-11-01 06:45:00	84.86
2017-11-08 06:51:00	85.97
2017-11-15 06:51:00	90.09
2017-11-22 06:54:00	86.72
2017-11-29 06:46:00	95.32
2017-12-06 06:36:00	87.8
2017-12-13 06:51:00	85.51
2018-01-03 06:51:00	87.66
2018-01-10 06:51:00	86.41
2018-01-17 06:54:00	87.35
2018-01-24 06:46:00	86.7
2018-01-31 06:46:00	91.97
2018-02-07 06:41:00	87.96
2018-02-14 06:37:00	86.69
2018-02-21 06:41:00	87.13
2018-02-28 06:27:00	86.37
2018-03-07 06:39:00	91.13
2018-03-14 06:37:00	86.14
2018-03-21 06:34:00	85.54
2018-03-28 07:16:00	87.18
2018-04-04 06:38:00	85.68
2018-04-11 06:42:00	85.04
2018-04-18 06:31:00	86.56
2018-04-25 06:48:00	87.74
2018-05-02 06:33:00	87.26
2018-05-09 06:38:00	86
2018-05-16 06:49:00	83.8
2018-05-23 06:39:00	90.76
2018-05-30 09:23:00	89.07
2018-06-06 06:34:00	86.87
2018-07-18 06:33:00	84.38
2018-07-25 06:39:00	84.76
2018-08-15 06:20:00	84.66
2018-08-22 06:33:00	85.1
2018-11-07 06:40:00	84.57
2018-11-14 06:35:00	94.01
2018-11-21 06:31:00	90.38
2018-11-28 06:22:00	88.42
2018-12-05 06:34:00	88.62
2018-12-12 06:32:00	94.64
2018-12-19 06:31:00	88.43
2018-12-26 06:44:00	88.85
2019-01-02 06:33:00	90.42
2019-01-03 06:30:00	94.21
2019-01-04 06:30:00	89.63
2019-01-05 06:30:00	92.22
2019-01-06 06:30:00	94.02
2019-01-07 06:30:00	90.86
2019-01-08 06:30:00	89.13
2019-01-09 06:35:00	88.39
2019-01-10 06:30:00	88.04
2019-01-11 06:30:00	89.49
2019-01-12 06:30:00	89.56
2019-01-14 06:30:00	104.56
2019-01-16 06:00:00	89.69
2019-01-23 06:05:00	88.32
2019-01-31 06:30:00	88.77
2019-02-01 06:30:00	88.63
2019-02-02 06:30:00	89.45
2019-02-13 06:36:00	90.36
2019-02-17 06:30:00	87.31
2019-02-18 06:30:00	86.57
2019-02-19 06:30:00	87.66
2019-02-20 06:11:00	91.05
2019-02-20 06:30:00	90.62
2019-02-21 06:30:00	89.72
2019-02-22 06:30:00	88.27
2019-02-24 06:30:00	88.86
2019-02-25 06:30:00	92.04
2019-02-26 06:30:00	91.63
2019-02-27 06:30:00	88.28
2019-02-27 06:38:00	88.54
2019-03-01 06:30:00	86.42
2019-03-02 06:30:00	87.62
2019-03-03 06:30:00	91.59
2019-03-04 06:30:00	89.16
2019-03-05 06:30:00	90.21
2019-03-06 06:38:00	88.4
2019-03-07 06:30:00	90.3
2019-03-08 06:30:00	86.57
2019-03-09 06:30:00	88.24
2019-03-10 06:30:00	87.26
2019-03-11 06:30:00	88.5
2019-03-12 06:30:00	86.92
2019-03-13 06:32:00	90.39
2019-03-14 06:30:00	86.75
2019-03-15 06:30:00	86.44
2019-03-16 06:30:00	86.61
2019-03-17 06:30:00	86.21
2019-03-18 06:30:00	86.77
2019-03-19 06:30:00	87.05
2019-03-20 06:31:00	87.22
2019-03-21 06:30:00	87.74
2019-03-22 06:30:00	86.57
2019-03-23 06:30:00	89.05
2019-03-24 06:30:00	87.13
2019-03-25 06:30:00	86.64
2019-03-26 06:30:00	86.83
2019-03-27 06:53:00	87.97
2019-03-28 06:30:00	87.51
2019-03-29 06:30:00	87.34
2019-03-30 06:30:00	89.74
2019-03-31 06:30:00	90.06
2019-04-01 06:30:00	86.88
2019-04-02 06:30:00	86.56
2019-04-03 06:20:00	87.18
2019-04-03 06:30:00	86.81
2019-04-05 06:30:00	86.9
2019-04-06 06:30:00	87.29
2019-04-07 06:30:00	86.47
2019-04-08 06:30:00	87.49
2019-04-09 06:30:00	87.59
2019-04-10 06:39:00	87.82
2019-04-11 06:30:00	87.68
2019-04-13 06:30:00	87.22
2019-04-15 06:30:00	87.32
2019-04-16 06:30:00	86.68
2019-04-17 06:50:00	87.97
2019-04-18 06:30:00	86.9
2019-04-19 06:30:00	93.08
2019-04-20 06:30:00	88.53
2019-04-21 06:30:00	87.37
2019-04-22 06:30:00	88.12
2019-04-23 06:30:00	87.82
2019-04-24 06:30:00	90.22
2019-04-25 06:30:00	93.92
2019-04-26 06:30:00	89.67
2019-04-27 06:30:00	86.13
2019-04-28 06:30:00	86.85
2019-04-29 06:30:00	90.56
2019-05-01 06:57:00	88.51
2019-05-02 06:30:00	92.87
2019-05-04 06:30:00	85.21
2019-05-05 06:30:00	86.82
2019-05-06 06:30:00	85.91
2019-05-07 06:30:00	86.85
2019-05-08 06:37:00	86.78
2019-05-09 06:30:00	87.61
2019-05-10 06:30:00	86.46
2019-05-11 06:30:00	87.81
2019-05-12 06:30:00	87.7
2019-05-13 06:30:00	86.79
2019-05-14 06:30:00	86.28
2019-05-15 06:25:00	87.66
2019-05-16 06:30:00	87.24
2019-05-17 06:30:00	87.37
2019-05-18 06:30:00	87.49
2019-05-19 06:30:00	90.73
2019-05-21 06:30:00	86.76
2019-05-22 06:46:00	87.26
2019-05-23 06:30:00	86.25
2019-05-24 06:30:00	85.65
2019-05-25 06:30:00	86.19
2019-05-26 06:30:00	87.77
2019-05-27 06:30:00	88
2019-05-28 06:30:00	86.82
2019-05-29 06:30:00	86.58
2019-05-30 06:30:00	86.29
2019-05-31 06:30:00	86.46
2019-06-01 06:30:00	89.02
2019-06-02 06:30:00	87.54
2019-06-03 06:30:00	87.3
2019-06-04 06:30:00	87.03
2019-06-05 06:15:00	88.14
2019-06-06 06:30:00	87.88
2019-06-07 06:30:00	86.22
2019-06-08 06:30:00	87.06
2019-06-09 06:30:00	87.05
2019-06-10 06:30:00	86.94
2019-06-12 06:52:00	90.48
2019-06-13 06:30:00	87.29
2019-06-14 06:30:00	86.45
2019-06-15 06:30:00	86.38
2019-06-16 06:30:00	86.24
2019-06-17 06:30:00	86.38
2019-06-18 06:30:00	86.41
2019-06-19 06:37:00	87.84
2019-06-20 06:30:00	86.82
2019-06-21 06:30:00	86.53
2019-06-23 06:30:00	87.26
2019-06-24 06:30:00	86.96
2019-06-25 06:30:00	86.48
2019-06-26 06:33:00	88.09
2019-06-27 06:30:00	87.33
2019-06-28 06:30:00	86.74
2019-06-29 06:30:00	85.46
2019-06-30 06:30:00	90.46
2019-07-01 06:30:00	86.98
2019-07-02 06:30:00	86.67
2019-07-03 08:17:00	89.5
2019-07-04 06:30:00	88.47
2019-07-05 06:30:00	86.71
2019-07-06 06:30:00	85.91
2019-07-07 06:30:00	86.43
2019-07-08 06:30:00	86.51
2019-07-09 06:30:00	88.23
2019-07-10 06:35:00	88.08
2019-07-11 06:30:00	87.74
2019-07-12 06:30:00	88.42
2019-07-15 06:30:00	87.86
2019-07-16 06:30:00	86.28
2019-07-17 06:17:00	85.28
2019-07-18 06:30:00	84.85
2019-07-19 06:30:00	85.08
2019-07-20 06:30:00	85.95
2019-07-22 06:30:00	91.79
2019-07-23 06:30:00	85.73
2019-07-24 06:47:00	86.95
2019-07-25 06:30:00	85.61
2019-07-26 06:30:00	85.41
2019-07-27 06:30:00	85.16
2019-07-28 06:30:00	88.2
2019-07-29 06:30:00	85.79
2019-07-30 06:30:00	86.51
2019-07-31 06:35:00	86.73
2019-08-01 06:30:00	85.25
2019-08-03 06:30:00	85.54
2019-08-04 06:30:00	85.71
2019-08-05 06:30:00	85.77
2019-08-06 06:30:00	85.69
2019-08-08 06:30:00	85.14
2019-08-09 06:30:00	85.73
2019-08-11 06:30:00	85.16
2019-08-12 06:30:00	87.83
2019-08-13 06:30:00	87.58
2019-08-14 06:36:00	88.72
2019-08-15 06:30:00	86.46
2019-08-16 06:30:00	86.77
2019-08-18 06:30:00	91.07
2019-08-19 06:30:00	88.59
2019-08-20 06:30:00	87.94
2019-08-21 06:58:00	87.32
2019-08-22 06:30:00	87.74
2019-08-23 06:30:00	87.79
2019-08-24 06:30:00	90.85
2019-08-25 06:30:00	85.58
2019-08-26 06:30:00	86.23
2019-08-27 06:30:00	85.73
2019-08-28 06:33:00	85.64
2019-08-29 06:30:00	87.86
2019-08-30 06:30:00	88.14
2019-08-31 06:30:00	89.97
2019-09-01 06:30:00	86.83
2019-09-02 06:30:00	88.49
2019-09-03 06:30:00	86.94
2019-09-04 06:49:00	89.72
2019-09-05 06:30:00	87.05
2019-09-06 06:30:00	86.31
2019-09-07 06:30:00	86.99
2019-09-09 06:30:00	91.45
2019-09-10 06:30:00	87.58
2019-09-11 06:30:00	86.98
2019-09-12 06:30:00	87.26
2019-09-13 06:30:00	90.7
2019-09-14 06:30:00	87.14
2019-09-15 06:30:00	86.13
2019-09-16 06:30:00	93.29
2019-09-17 06:30:00	92.09
2019-09-18 07:30:00	86.66
2019-09-19 06:30:00	86.58
2019-09-20 06:30:00	85.98
2019-09-21 06:30:00	86.92
2019-09-22 06:30:00	86.17
2019-09-23 06:30:00	85.73
2019-09-24 06:30:00	89.14
2019-09-25 06:43:00	89.23
2019-09-26 06:30:00	92.92
2019-09-27 06:30:00	86.68
2019-09-28 06:30:00	88.12
2019-09-29 06:30:00	89.35
2019-09-30 06:30:00	89.06
2019-10-01 06:30:00	86.32
2019-10-02 06:41:00	85.76
2019-10-03 06:30:00	86.58
2019-10-04 06:30:00	86.54
2019-10-05 06:30:00	91.67
2019-10-06 06:30:00	94.56
2019-10-07 06:30:00	86.39
2019-10-09 06:22:00	90.77
2019-10-10 06:30:00	87.69
2019-10-11 06:30:00	85.88
2019-10-12 06:30:00	89.29
2019-10-13 06:30:00	96.03
2019-10-14 06:30:00	86.47
2019-10-15 06:30:00	87.77
2019-10-16 06:18:00	87.21
2019-10-17 06:30:00	87.56
2019-10-18 06:30:00	86.28
2019-10-19 06:30:00	87.86
2019-10-20 06:30:00	89.5
2019-10-21 06:30:00	90.37
2019-10-22 06:30:00	89.76
2019-10-23 06:23:00	93.6
2019-10-24 06:30:00	89.37
2019-10-25 06:30:00	91.7
2019-10-26 06:30:00	91.9
2019-10-27 06:30:00	88.93
2019-10-28 06:30:00	91.34
2019-10-30 06:30:00	87.49
2019-11-06 06:15:00	88.16
2019-11-09 06:30:00	89.49
2019-11-13 06:10:00	85.96
2019-11-14 06:30:00	86.28
2019-11-15 06:30:00	86.05
2019-11-16 06:30:00	86.44
2019-11-20 06:31:00	91.08
2019-11-24 06:30:00	92.05
2019-11-26 06:30:00	89.31
2019-11-27 06:29:00	89.44
2019-11-28 06:30:00	100.65
2019-11-29 06:30:00	89.28
2019-11-30 06:30:00	88.52
2019-12-01 06:30:00	90.61
2019-12-02 06:30:00	92.71
2019-12-03 06:30:00	90.31
2019-12-04 06:48:00	89.63
2019-12-05 06:30:00	87.13
2019-12-06 06:30:00	86.76
2019-12-07 06:30:00	89.88
2019-12-08 06:30:00	88.85
2019-12-09 06:30:00	88.49
2019-12-10 06:30:00	86.82
2019-12-11 06:30:00	91.03
2019-12-12 06:30:00	92.75
2019-12-13 06:30:00	89.12
2019-12-14 06:30:00	95.22
2019-12-15 06:30:00	91.92
2019-12-16 06:30:00	88.26
2019-12-17 06:30:00	89.59
2019-12-18 06:35:00	88.8
2019-12-19 06:30:00	87.59
2019-12-20 06:30:00	89.85
2019-12-21 06:30:00	90.29
2019-12-22 06:30:00	90.02
2019-12-23 06:30:00	96.09
2019-12-24 06:30:00	88.78
2019-12-25 06:30:00	91.55
2019-12-26 06:30:00	94.56
2019-12-27 06:30:00	96.8
2019-12-29 06:30:00	91.46
2019-12-30 06:30:00	89.85
2019-12-31 06:30:00	87.45
2020-01-01 06:40:00	88.59
2020-01-02 06:00:00	90.02
2020-01-03 06:00:00	90.27
2020-01-04 06:00:00	89.29
2020-01-05 06:00:00	91.14
2020-01-08 06:27:00	95.34
2020-01-10 06:00:00	88.38
2020-01-11 06:00:00	88.49
2020-01-12 06:00:00	87.14
2020-01-13 06:00:00	91.53
2020-01-14 06:00:00	92.35
2020-01-15 06:30:00	99.98
2020-01-16 06:00:00	87.45
2020-01-17 06:00:00	86.93
2020-01-18 06:00:00	88.16
2020-01-19 06:00:00	88.39
2020-01-20 06:00:00	95.46
2020-01-22 06:20:00	93.33
2020-01-23 06:00:00	92.58
2020-01-24 06:00:00	91.46
2020-01-25 06:00:00	87.92
2020-01-26 06:00:00	88.49
2020-01-27 06:00:00	87.98
2020-01-28 06:00:00	87.86
2020-01-29 06:52:00	91.52
2020-01-30 06:00:00	89.69
2020-02-01 06:00:00	90.83
2020-02-02 06:00:00	88.48
2020-02-03 06:00:00	94.73
2020-02-04 06:00:00	89.23
2020-02-05 06:30:00	93.34
2020-02-14 06:00:00	90.36
2020-02-16 06:00:00	87.67
2020-02-17 06:00:00	88.01
2020-02-18 06:00:00	87.32
2020-02-19 06:15:00	87.8
2020-02-20 06:00:00	89.75
2020-02-21 06:00:00	87.48
2020-02-22 06:00:00	88.5
2020-02-23 06:00:00	91.51
2020-02-24 06:00:00	89.05
2020-02-25 06:00:00	87.22
2020-02-26 06:42:00	94.77
2020-02-27 06:00:00	93.84
2020-02-28 06:00:00	92.93
2020-02-29 06:00:00	88.48
2020-03-01 06:00:00	87.82
2020-03-02 06:00:00	91.73
2020-03-03 06:00:00	94.98
2020-03-04 06:28:00	94.98
2020-03-05 06:00:00	94.81
2020-03-06 06:00:00	89.34
2020-03-07 06:00:00	88.85
2020-03-08 06:00:00	93.89
2020-03-09 06:00:00	93.64
2020-03-11 06:12:00	93.25
2020-03-12 06:00:00	91.37
2020-03-13 06:00:00	96
2020-03-14 06:00:00	92.41
2020-03-17 06:00:00	91.69
2020-03-18 06:33:00	92.23
2020-03-19 06:00:00	95.96
2020-03-20 06:00:00	93.72
2020-03-21 06:00:00	94.59
2020-03-22 06:00:00	93.81
2020-03-23 06:00:00	92.33
2020-03-24 06:00:00	92.39
2020-03-25 06:25:00	91.56
2020-03-26 06:00:00	97.62
2020-03-27 06:00:00	95.84
2020-03-28 06:00:00	92.15
2020-03-29 06:00:00	92.8
2020-03-30 06:00:00	94.85
2020-03-31 06:00:00	92.38
2020-04-01 06:26:00	98.67
2020-04-02 06:00:00	99.55
2020-04-03 06:00:00	92.35
2020-04-04 06:00:00	93.85
2020-04-05 06:00:00	93.57
2020-04-06 06:00:00	95.28
2020-04-07 06:00:00	90.96
2020-04-08 06:35:00	91.35
2020-04-10 06:00:00	102.15
2020-04-11 06:00:00	98.58
2020-04-12 06:00:00	92.17
2020-04-13 06:00:00	92.65
2020-04-14 06:00:00	91.99
2020-04-15 06:50:00	91.54
2020-04-16 06:00:00	92.34
2020-04-17 06:00:00	92.15
2020-04-18 06:00:00	94.31
2020-04-19 06:00:00	89.59
2020-04-20 06:00:00	88.58
2020-04-21 06:00:00	89.72
2020-04-22 06:33:00	89.67
2020-04-23 06:00:00	89.64
2020-04-24 06:00:00	89.1
2020-04-26 06:00:00	85.88
2020-04-29 06:26:00	88.93
2020-04-30 06:00:00	88.39
2020-05-01 06:00:00	88.68
2020-05-02 06:00:00	88.52
2020-05-03 06:00:00	88.14
2020-05-04 06:00:00	88.75
2020-05-05 06:00:00	90.57
2020-05-06 06:18:00	91.82
2020-05-07 06:00:00	89.31
2020-05-08 06:00:00	88.05
2020-05-09 06:00:00	89.26
2020-05-10 06:00:00	88.85
2020-05-11 06:00:00	89.02
2020-05-12 06:00:00	87.18
2020-05-13 06:20:00	88.27
2020-05-14 06:00:00	88.25
2020-05-15 06:00:00	87.62
2020-05-16 06:00:00	87.03
2020-05-17 06:00:00	86.8
2020-05-18 06:00:00	91.82
2020-05-19 06:00:00	88.03
2020-05-20 06:39:00	88.69
2020-05-21 06:00:00	88.12
2020-05-22 06:00:00	92.19
2020-05-23 06:00:00	88.4
2020-05-24 06:00:00	87.67
2020-05-25 06:00:00	89.56
2020-05-26 06:00:00	89.64
2020-05-27 06:00:00	93.18
2020-05-28 06:00:00	88.23
2020-05-29 06:00:00	87.83
2020-05-31 06:00:00	87.94
2020-06-03 06:00:00	87.01
2020-06-04 06:00:00	86.81
2020-06-06 06:00:00	88.2
2020-06-07 06:00:00	87.35
2020-06-08 06:00:00	90.22
2020-06-09 06:00:00	87.89
2020-06-10 06:00:00	87.1
2020-06-11 06:00:00	86.02
2020-06-12 06:00:00	85.53
2020-06-13 06:00:00	86.93
2020-06-14 06:00:00	86.62
2020-06-15 06:00:00	86.65
2020-06-16 06:00:00	91.17
2020-06-17 06:00:00	86.59
2020-06-18 06:00:00	86.47
2020-06-19 06:00:00	90.34
2020-06-20 06:00:00	88.05
2020-06-21 06:00:00	97.28
2020-06-22 06:00:00	91.44
2020-06-23 06:00:00	94.78
2020-06-24 06:00:00	90.49
2020-06-25 06:00:00	89.68
2020-06-26 06:00:00	85.31
2020-06-27 06:00:00	85.81
2020-06-28 06:00:00	87.01
2020-06-29 06:00:00	86.66
2020-06-30 06:00:00	88.05
2020-07-01 06:00:00	89.61
2020-07-02 06:00:00	90.11
2020-07-03 06:00:00	86.68
2020-07-04 06:00:00	88.59
2020-07-05 06:00:00	87.7
2020-07-06 06:00:00	86.93
2020-07-07 06:00:00	86.89
2020-07-08 06:00:00	87.17
2020-07-09 06:00:00	87.8
2020-07-10 06:00:00	93.25
2020-07-11 06:00:00	87.93
2020-07-12 06:00:00	86.74
2020-07-13 06:00:00	88.33
2020-07-14 06:00:00	88.59
2020-07-15 06:00:00	89.18
2020-07-16 06:00:00	88.57
2020-07-17 06:00:00	90.19
2020-07-18 06:00:00	88.55
2020-07-19 06:00:00	86.5
2020-07-20 06:00:00	91.64
2020-07-21 06:00:00	87.51
2020-07-22 06:00:00	87.19
2020-07-23 06:00:00	86.89
2020-07-24 06:00:00	87.41
2020-07-25 06:00:00	87.51
2020-07-26 06:00:00	88.38
2020-07-28 06:00:00	85.01
2020-07-29 06:00:00	87.52
2020-07-30 06:00:00	85.88
2020-07-31 06:00:00	86.35
2020-08-01 06:00:00	86.7
2020-08-02 06:00:00	86.76
2020-08-03 06:00:00	86.63
2020-08-05 06:00:00	87.47
2020-08-06 06:00:00	86.04
2020-08-07 06:00:00	86.75
2020-08-08 06:00:00	91.57
2020-08-09 06:00:00	88.12
2020-08-10 06:00:00	87.45
2020-08-11 06:00:00	87.42
2020-08-12 06:00:00	87.22
2020-08-13 06:00:00	86.44
2020-08-14 06:00:00	86.74
2020-08-15 06:00:00	85.05
2020-08-16 06:00:00	86.18
2020-08-17 06:00:00	87.01
2020-08-18 06:00:00	87.09
2020-08-19 06:00:00	86.95
2020-08-20 06:00:00	86.28
2020-08-21 06:00:00	89.1
2020-08-22 06:00:00	86.49
2020-08-23 06:00:00	90.51
2020-08-24 06:00:00	86.9
2020-08-26 06:00:00	89.4
2020-08-27 06:00:00	89.87
2020-08-29 06:00:00	88.09
2020-08-30 06:00:00	88.97
2020-08-31 06:00:00	86.51
2020-09-01 06:00:00	87.82
2020-09-02 06:00:00	89.87
2020-09-03 06:00:00	89.94
2020-09-04 06:00:00	89.73
2020-09-05 06:00:00	89.6
2020-09-06 06:00:00	89.38
2020-09-07 06:00:00	90.21
2020-09-08 06:00:00	88.74
2020-09-09 06:00:00	89.1
2020-09-10 06:00:00	91.95
2020-09-11 06:00:00	89.78
2020-09-12 06:00:00	89.27
2020-09-13 06:00:00	88.42
2020-09-14 06:00:00	92
2020-09-15 06:00:00	90.24
2020-09-16 06:00:00	92.1
2020-09-17 06:00:00	89.16
2020-09-18 06:00:00	89.93
2020-09-19 06:00:00	90.71
2020-09-20 06:00:00	89.94
2020-09-21 06:00:00	87.23
2020-09-22 06:00:00	87.79
2020-09-23 06:00:00	89.77
2020-09-24 06:00:00	87.65
2020-09-25 06:00:00	87.16
2020-09-26 06:00:00	92.97
2020-09-27 06:00:00	93.31
2020-09-28 06:00:00	88.22
2020-09-29 06:00:00	91.24
2020-09-30 06:00:00	87.75
2020-10-01 06:00:00	88.59
2020-10-02 06:00:00	91.11
2020-10-04 06:00:00	88.26
2020-10-06 06:00:00	87.03
2020-10-07 06:00:00	87.8
2020-10-09 06:00:00	94.41
2020-10-10 06:00:00	94.65
2020-10-11 06:00:00	91.87
2020-10-12 06:00:00	93.38
2020-10-13 06:00:00	88.52
2020-10-14 06:00:00	87.85
2020-10-17 06:00:00	87.3
2020-10-18 06:00:00	93.34
2020-10-19 06:00:00	88.73
2020-10-20 06:00:00	88.52
2020-10-21 06:00:00	87.56
2020-10-22 06:00:00	89.57
2020-10-23 06:00:00	88.83
2020-10-24 06:00:00	89.61
2020-10-25 06:00:00	87.15
2020-10-26 06:00:00	92.01
2020-10-27 06:00:00	88.65
2020-10-28 06:00:00	89.09
2020-10-29 06:00:00	90.64
2020-10-30 06:00:00	89.17
2020-10-31 06:00:00	89.42
2020-11-01 06:00:00	92.23
2020-11-02 06:00:00	90.98
2020-11-03 06:00:00	88.34
2020-11-04 06:00:00	88.71
2020-11-05 06:00:00	87.4
2020-11-06 06:00:00	88.74
2020-11-07 06:00:00	90.24
2020-11-08 06:00:00	95.51
2020-11-09 06:00:00	88.72
2020-11-10 06:00:00	91.85
2020-11-11 06:00:00	91.38
2020-11-12 06:00:00	87.53
2020-11-13 06:00:00	89.66
2020-11-14 06:00:00	87.7
2020-11-15 06:00:00	89.18
2020-11-16 06:00:00	89.38
2020-11-17 06:00:00	89.22
2020-11-18 06:00:00	88.89
2020-11-19 06:00:00	87.22
2020-11-20 06:00:00	99.03
2020-11-21 06:00:00	95.76
2020-11-22 06:00:00	90.68
2020-11-23 06:00:00	89.6
2020-11-24 06:00:00	90.17
2020-11-25 06:00:00	90.01
2020-11-26 06:00:00	90.43
2020-11-27 06:00:00	94.15
2020-11-28 06:00:00	96.1
2020-11-29 06:00:00	95.16
2020-11-30 06:00:00	90.53
2020-12-01 06:00:00	92.54
2020-12-02 06:00:00	96.59
2020-12-03 06:00:00	93.83
2020-12-04 06:00:00	90.01
2020-12-05 06:00:00	93.47
2020-12-06 06:00:00	89.43
2020-12-07 06:00:00	92.67
2020-12-08 06:00:00	94.86
2020-12-09 06:00:00	91.69
2020-12-10 06:00:00	93.7
2020-12-11 06:00:00	93.95
2020-12-12 06:00:00	96.35
2020-12-13 06:00:00	95.87
2020-12-14 06:00:00	87.95
2020-12-15 06:00:00	87.78
2020-12-16 06:00:00	89.51
2020-12-17 06:00:00	91.97
2020-12-18 06:00:00	91.13
2020-12-19 06:00:00	89.48
2020-12-20 06:00:00	90.69
2020-12-21 06:00:00	92.07
2020-12-22 06:00:00	90.85
2020-12-23 06:00:00	89.37
2020-12-24 06:00:00	90.91
2020-12-25 06:00:00	93.94
2020-12-26 06:00:00	89.39
2020-12-27 06:00:00	90.36
2020-12-28 06:00:00	89.39
2020-12-29 06:00:00	90.36
2020-12-30 06:00:00	89.14
2020-12-31 06:00:00	88.93
2021-01-01 06:29:00	93.854
2021-01-02 06:00:00	89.708
2021-01-03 06:00:00	90.877
2021-01-04 06:00:00	88.763
2021-01-06 06:19:00	88.023
2021-01-07 06:00:00	88.543
2021-01-08 06:00:00	89.716
2021-01-09 06:00:00	90.896
2021-01-10 06:00:00	89.716
2021-01-11 06:00:00	89.539
2021-01-12 06:00:00	88.666
2021-01-13 06:30:00	89.539
2021-01-14 06:00:00	88.44
2021-01-15 06:00:00	89.341
2021-01-16 06:00:00	91.082
2021-01-17 06:00:00	97.74
2021-01-18 06:00:00	88.068
2021-01-19 06:00:00	93.988
2021-01-20 06:20:00	94.381
2021-01-21 06:00:00	93.266
2021-01-22 06:00:00	92.69
2021-01-23 06:00:00	90.506
2021-01-24 06:00:00	90.346
2021-01-25 06:00:00	94.981
2021-01-26 06:00:00	95.836
2021-01-27 06:10:00	92.596
2021-01-28 06:00:00	93.248
2021-01-29 06:00:00	93.284
2021-01-30 06:00:00	89.64
2021-01-31 06:00:00	92.308
2021-02-01 06:00:00	89.566
2021-02-02 06:00:00	88.267
2021-02-03 06:15:00	88.466
2021-02-04 06:00:00	89.301
2021-02-05 06:00:00	88.154
2021-02-06 06:00:00	94.884
2021-02-07 06:00:00	92.701
2021-02-08 06:00:00	97.521
2021-02-09 06:00:00	88.21
2021-02-10 06:22:00	88.596
2021-02-11 06:00:00	90.467
2021-02-12 06:00:00	89.338
2021-02-13 06:00:00	88.335
2021-02-14 06:00:00	88.309
2021-02-15 06:00:00	92.937
2021-02-16 06:00:00	96.364
2021-02-17 06:31:00	90.041
2021-02-18 06:00:00	90.975
2021-02-19 06:00:00	88.903
2021-02-20 06:00:00	90.599
2021-02-21 06:00:00	105.63
2021-02-22 06:00:00	91.564
2021-02-23 06:00:00	89.176
2021-02-24 06:28:00	93.897
2021-02-25 06:00:00	92.197
2021-02-26 06:00:00	90.371
2021-02-27 06:00:00	92.863
2021-02-28 06:00:00	91.888
2021-03-01 06:00:00	93.692
2021-03-02 06:00:00	89.431
2021-03-03 06:20:00	98.368
2021-03-04 06:00:00	89.062
2021-03-05 06:00:00	89.811
2021-03-06 06:00:00	88.842
2021-03-07 06:00:00	91.322
2021-03-08 06:00:00	88.55
2021-03-09 06:00:00	87.621
2021-03-10 06:30:00	87.691
2021-03-11 06:00:00	90.487
2021-03-12 06:00:00	93.514
2021-03-13 06:00:00	89.862
2021-03-14 06:00:00	92.974
2021-03-15 06:00:00	91.122
2021-03-16 06:00:00	93.443
2021-03-17 06:25:00	91.707
2021-03-18 06:00:00	90.489
2021-03-19 06:00:00	90.019
2021-03-20 06:00:00	93.567
2021-03-21 06:00:00	90.741
2021-03-22 06:00:00	92.324
2021-03-23 06:00:00	87.735
2021-03-24 06:35:00	89.904
2021-03-25 06:00:00	91.721
2021-03-26 06:00:00	88.538
2021-03-27 06:00:00	89.412
2021-03-28 06:00:00	90.182
2021-03-29 06:00:00	94.631
2021-03-30 06:00:00	89.367
2021-03-31 06:36:00	88.789
2021-04-01 06:00:00	88.59
2021-04-02 06:00:00	89.776
2021-04-03 06:00:00	88.79
2021-04-04 06:00:00	91.803
2021-04-05 06:00:00	88.106
2021-04-06 06:00:00	89.527
2021-04-07 06:07:00	89.25
2021-04-08 06:00:00	87.089
2021-04-09 06:00:00	87.418
2021-04-10 06:00:00	90.57
2021-04-11 06:00:00	88.25
2021-04-12 06:00:00	89.546
2021-04-13 06:00:00	88.295
2021-04-14 06:08:00	90.807
2021-04-15 06:00:00	88.971
2021-04-16 06:00:00	88.324
2021-04-17 06:00:00	86.934
2021-04-18 06:00:00	88.29
2021-04-19 06:00:00	89.432
2021-04-20 06:00:00	87.237
2021-04-21 06:30:00	86.901
2021-04-22 06:00:00	87.056
2021-04-23 06:00:00	90.621
2021-04-26 06:00:00	92.637
2021-04-27 06:00:00	91.546
2021-04-28 06:30:00	89.775
2021-04-29 06:00:00	90.111
2021-04-30 06:00:00	90.24
2021-05-01 06:00:00	93.718
2021-05-02 06:00:00	89.04
2021-05-03 06:00:00	89.135
2021-05-04 06:00:00	87.817
2021-05-05 06:32:00	88.712
2021-05-06 06:00:00	87.605
2021-05-07 06:00:00	88.974
2021-05-08 06:00:00	99.083
2021-05-09 06:00:00	88.551
2021-05-10 06:00:00	89.226
2021-05-11 06:00:00	89.177
2021-05-12 06:29:00	90.175
2021-05-14 06:00:00	106.512
2021-05-15 06:00:00	93.089
2021-05-16 06:00:00	94.896
2021-05-17 06:00:00	88.659
2021-05-18 06:00:00	88.875
2021-05-19 06:20:00	89.4
2021-05-22 06:00:00	90.259
2021-05-23 06:00:00	88.721
2021-05-24 06:00:00	88.482
2021-05-25 06:00:00	87.873
2021-05-26 06:20:00	88.187
2021-05-27 06:00:00	88.658
2021-05-28 06:00:00	90.392
2021-05-29 06:00:00	87.449
2021-05-30 06:00:00	88.081
2021-06-02 06:27:00	90.563
2021-06-03 06:00:00	88.915
2021-06-09 06:14:00	86.713
2021-06-16 06:20:00	86.881
2021-06-17 06:00:00	87.617
2021-06-18 06:00:00	89.313
2021-06-19 06:00:00	92.552
2021-06-20 06:00:00	91.907
2021-06-21 06:00:00	89.803
2021-06-22 06:00:00	87.832
2021-06-23 06:34:00	88.03
2021-06-24 06:00:00	88.164
2021-06-25 06:00:00	91.403
2021-06-26 06:00:00	88.866
2021-06-27 06:00:00	89.704
2021-06-28 06:00:00	90.381
2021-06-29 06:00:00	87.697
2021-06-30 06:00:00	89.194
2021-07-01 06:18:00	89.336
2021-07-02 06:00:00	87.399
2021-07-03 06:00:00	88.6
2021-07-04 06:00:00	90.447
2021-07-05 06:00:00	88.794
2021-07-06 06:00:00	89.517
2021-07-07 06:15:00	90.135
2021-07-08 06:00:00	89.22
2021-07-09 06:00:00	92.435
2021-07-10 06:00:00	88.593
2021-07-11 06:00:00	87.097
2021-07-12 06:00:00	87.597
2021-07-13 06:00:00	88.254
2021-07-14 06:27:00	87.113
2021-07-15 06:00:00	88.33
2021-07-16 06:00:00	86.586
2021-07-17 06:00:00	87.236
2021-07-18 06:00:00	87.38
2021-07-19 06:00:00	90.396
2021-07-20 06:00:00	87.733
2021-07-21 06:15:00	87.385
2021-07-22 06:00:00	87.483
2021-07-26 06:00:00	88.165
2021-07-27 06:00:00	93.985
2021-07-29 06:00:00	91.136
2021-07-30 06:00:00	91.373
2021-07-31 06:00:00	92.562
2021-08-01 06:00:00	87.95
2021-08-02 06:00:00	87.638
2021-08-03 06:00:00	94.928
2021-08-04 06:26:00	100.048
2021-08-05 06:00:00	89.633
2021-08-06 06:00:00	92.218
2021-08-07 06:00:00	90.073
2021-08-08 06:00:00	89.529
2021-08-09 06:00:00	91.19
2021-08-11 06:20:00	90.625
2021-08-12 06:00:00	88.75
2021-08-13 06:00:00	90.261
2021-08-14 06:00:00	90.768
2021-08-15 06:00:00	90.645
2021-08-16 06:00:00	91.255
2021-08-17 06:00:00	90.717
2021-08-18 06:22:00	89.918
2021-08-20 06:00:00	90.563
2021-08-21 06:00:00	88.721
2021-08-22 06:00:00	89.009
2021-08-23 06:00:00	88.671
2021-08-24 06:00:00	87.225
2021-08-25 06:20:00	88.576
2021-08-26 06:00:00	89.427
2021-08-27 06:00:00	89.895
2021-08-28 06:00:00	89.522
2021-08-29 06:00:00	89.954
2021-08-30 06:00:00	87.974
2021-08-31 06:00:00	88.351
2021-09-01 06:25:00	89.454
2021-09-02 06:00:00	88.357
2021-09-04 06:00:00	88.651
2021-09-06 06:00:00	93.191
2021-09-07 06:00:00	94.833
2021-09-08 06:33:00	89.052
2021-09-09 06:00:00	88.662
2021-09-10 06:00:00	97.373
2021-09-11 06:00:00	91.881
2021-09-12 06:00:00	89.777
2021-09-13 06:00:00	96.214
2021-09-14 06:00:00	95.418
2021-09-15 06:29:00	92.428
2021-09-16 06:00:00	92.802
2021-09-17 06:00:00	98.002
2021-09-18 06:00:00	92.599
2021-09-21 06:00:00	92.064
2021-09-23 06:00:00	90.799
2021-09-24 06:00:00	89.311
2021-09-25 06:00:00	90.12
2021-09-26 06:00:00	90.343
2021-09-27 06:00:00	88.197
2021-09-28 06:00:00	91.342
2021-09-29 06:00:00	87.739
2021-09-29 06:28:00	94.256
2021-09-30 06:00:00	92.259
2021-10-02 06:00:00	93.157
2021-10-03 06:00:00	92.71
2021-10-04 06:00:00	90.259
2021-10-05 06:00:00	92.074
2021-10-06 06:36:00	93.828
2021-10-09 06:00:00	94.407
2021-10-10 06:00:00	89.03
2021-10-12 06:00:00	89
2021-10-13 06:05:00	88.78
2021-10-14 06:00:00	96.99
2021-10-15 06:00:00	92.63
2021-10-16 06:00:00	90.28
2021-10-17 06:00:00	91.48
2021-10-18 06:00:00	90.22
2021-10-21 06:00:00	90.34
2021-10-22 06:00:00	86.87
2021-10-25 06:00:00	89.14
2021-10-26 06:00:00	88.16
2021-10-28 06:00:00	90.34
2021-10-29 06:00:00	103.53
2021-10-30 06:00:00	92.15
2021-10-31 06:00:00	89.33
2021-11-01 06:00:00	89.5
2021-11-02 06:00:00	90.54
2021-11-04 06:00:00	89.14
2021-11-05 06:00:00	98.02
2021-11-06 06:00:00	87.25
2021-11-07 06:00:00	90.02
2021-11-08 06:00:00	87.79
2021-11-09 06:00:00	89.58
2021-11-11 06:00:00	88.28
2021-11-13 06:00:00	90.96
2021-11-15 06:00:00	88.66
2021-11-16 06:00:00	88.04
2021-11-18 06:00:00	91.47
2021-11-19 06:00:00	90.51
2021-11-20 06:00:00	90.71
2021-11-21 06:00:00	90.93
2021-11-22 06:00:00	90.88

## Sheet: LFS
time	mole fractions
2012-03-28 08:21:00	78.7
2012-04-04 08:21:00	79.04
2012-04-11 08:16:00	79.99
2012-04-18 08:11:00	81.16
2012-04-26 08:16:00	80.11
2012-05-02 08:20:00	79.86
2012-05-16 08:06:00	80.22
2012-05-23 08:13:00	80.51
2012-05-30 08:04:00	80.41
2012-06-13 08:47:00	80.2
2012-06-20 08:23:00	80.97
2012-07-04 08:17:00	80.37
2012-07-12 08:21:00	79.92
2012-07-18 08:36:00	79.72
2012-07-25 08:36:00	80.39
2012-08-22 08:38:00	79.79
2012-08-29 08:51:00	80.09
2012-09-12 06:21:00	80.74
2012-09-19 06:16:00	79.86
2012-09-26 06:19:00	80.53
2012-10-03 06:19:00	81.28
2012-10-10 06:21:00	80.01
2012-10-17 06:21:00	80.31
2012-10-24 06:28:00	80.37
2012-11-21 06:11:00	81.01
2012-11-29 06:28:00	80.68
2012-12-05 06:19:00	80.7
2012-12-12 06:19:00	82.3
2012-12-20 07:02:00	82.8
2012-12-26 06:21:00	80.77
2013-01-02 06:22:00	80.94
2013-01-09 06:26:00	81.86
2013-01-16 06:24:00	80.31
2013-01-23 06:21:00	80.98
2013-01-30 06:19:00	81.84
2013-02-06 06:31:00	80.68
2013-02-13 06:38:00	82.33
2013-02-20 06:18:00	80.9
2013-02-27 06:21:00	81.44
2013-03-06 06:33:00	81.24
2013-03-13 06:22:00	80.79
2013-03-20 06:22:00	80.64
2013-03-28 06:18:00	80.68
2013-04-03 06:21:00	80.04
2013-04-10 06:28:00	80.71
2013-04-17 06:13:00	80.84
2013-04-24 06:13:00	81.12
2013-05-01 06:18:00	80.22
2013-05-08 06:36:00	81.49
2013-05-22 06:16:00	80.39
2013-05-29 07:16:00	80.53
2013-06-05 06:21:00	80.95
2013-06-12 06:21:00	80.98
2013-06-19 06:21:00	80.81
2013-06-26 06:27:00	80.85
2013-07-04 06:15:00	80.72
2013-07-10 06:15:00	80.52
2013-07-17 06:33:00	81.04
2013-07-25 06:33:00	80.41
2013-08-30 06:16:00	80.52
2013-09-04 06:22:00	81.27
2013-09-18 06:26:00	80.48
2013-09-25 06:26:00	80.99
2013-10-02 06:20:00	81.66
2013-10-09 06:16:00	81.62
2013-10-16 06:16:00	81.12
2013-10-30 06:19:00	80.03
2013-11-06 06:26:00	83.99
2013-11-13 06:26:00	82.14
2013-11-21 06:22:00	83.08
2013-11-27 06:19:00	81.53
2013-12-04 06:24:00	81.91
2013-12-18 06:21:00	81.81
2013-12-25 06:21:00	82.96
2014-01-02 06:16:00	82.18
2014-01-08 06:16:00	82.45
2014-01-15 06:21:00	85.86
2014-01-22 06:21:00	85.39
2014-01-29 06:22:00	83.25
2014-02-05 06:23:00	81.83
2014-02-12 06:33:00	80.95
2014-02-19 06:21:00	81.08
2014-02-26 06:16:00	86.91
2014-03-05 06:16:00	81.01
2014-03-12 06:21:00	81.99
2014-03-26 06:37:00	81.48
2014-04-02 06:35:00	80.87
2014-04-10 06:35:00	81.16
2014-04-16 06:37:00	81.12
2014-05-21 06:21:00	81.76
2014-05-28 06:21:00	81.39
2014-06-25 06:24:00	81.92
2014-09-04 06:19:00	81.09
2014-09-10 06:18:00	81.52
2014-09-24 06:21:00	81.62
2014-10-01 06:21:00	81.78
2014-10-08 06:22:00	82.29
2014-10-15 06:22:00	82.08
2014-10-22 06:21:00	81.78
2014-10-29 06:17:00	82.43
2014-11-05 06:17:00	84.73
2014-11-12 06:18:00	82.26
2014-11-19 06:18:00	82.68
2014-12-10 06:26:00	83.66
2014-12-17 06:18:00	82.28
2014-12-31 06:19:00	82.23
2015-01-07 06:19:00	82.3
2015-01-14 06:19:00	82.73
2015-01-21 06:38:00	82.23
2015-01-28 06:18:00	82.14
2015-02-04 06:21:00	83.42
2015-02-11 06:21:00	81.93
2015-02-18 06:21:00	82
2015-03-04 06:31:00	82.95
2015-03-11 06:21:00	82.37
2015-03-18 06:20:00	82.94
2015-03-25 06:20:00	82.64
2015-04-08 06:32:00	82.46
2015-05-06 06:37:00	82.26
2015-05-13 06:23:00	83.08
2015-05-20 06:23:00	81.96
2015-05-27 06:18:00	82.94
2015-06-03 06:18:00	82.13
2015-06-10 06:26:00	83.27
2015-06-17 06:21:00	82.15
2015-06-24 06:19:00	83.52
2015-07-01 06:24:00	81.95
2015-07-08 06:24:00	82.56
2015-07-22 06:17:00	84.23
2015-07-29 06:21:00	82.98
2015-08-05 06:16:00	82.96
2015-08-12 06:12:00	82.6
2015-08-19 06:21:00	83.65
2015-08-26 06:23:00	82.5
2015-09-03 06:23:00	82.36
2015-09-09 06:21:00	82.79
2015-09-30 06:14:00	82.44
2015-10-07 05:57:00	85.48
2015-10-14 06:21:00	82.77
2015-11-04 06:27:00	87.62
2015-11-11 06:05:00	83.31
2015-11-18 06:16:00	83.51
2015-11-25 06:22:00	83.93
2015-12-02 06:22:00	87.9
2015-12-16 06:13:00	83.68
2015-12-23 06:13:00	92.49
2015-12-30 06:36:00	86.23
2016-01-06 06:36:00	84.92
2016-01-13 06:36:00	84
2016-01-20 06:36:00	83.53
2016-01-27 06:30:00	84.37
2016-02-03 06:27:00	84.03
2016-02-10 06:28:00	84.5
2016-02-17 06:27:00	83.78
2016-02-24 06:12:00	84.02
2016-03-02 06:21:00	84.81
2016-03-09 06:21:00	83.25
2016-03-16 06:16:00	86.05
2016-03-23 06:16:00	82.87
2016-03-30 06:17:00	83.15
2016-04-06 06:17:00	82.99
2016-04-13 06:44:00	83.31
2016-04-20 06:21:00	84.1
2016-04-27 06:18:00	83.02
2016-05-05 06:22:00	82.96
2016-05-11 06:32:00	83.36
2016-05-19 06:40:00	83.86
2016-05-25 06:19:00	83.85
2016-06-08 06:30:00	83.33
2016-06-15 06:31:00	84.3
2016-06-29 06:18:00	84.14
2016-07-06 07:12:00	82.96
2016-07-13 06:36:00	83.08
2016-07-20 06:12:00	83.09
2016-07-27 06:17:00	83.32
2016-08-03 06:19:00	83.86
2016-08-10 06:12:00	85.08
2016-08-17 06:18:00	83.01
2016-08-24 06:18:00	82.94
2016-09-01 06:17:00	83.71
2016-09-07 06:14:00	84.55
2016-09-21 06:41:00	83.17
2016-09-28 06:25:00	83.09
2016-10-05 06:42:00	83.55
2016-10-12 06:42:00	82.62
2016-10-20 06:42:00	83.5
2016-10-26 06:29:00	83.72
2016-11-02 06:23:00	83.56
2016-11-09 06:13:00	83.77
2016-11-16 06:32:00	85.07
2016-11-23 06:22:00	84.28
2016-12-07 06:51:00	85.31
2016-12-21 06:41:00	86.99
2016-12-28 06:36:00	84.42
2017-01-11 06:36:00	83.95
2017-01-18 06:30:00	84.06
2017-01-25 06:27:00	84.78
2017-02-01 06:28:00	84.15
2017-02-08 06:27:00	84.11
2017-02-15 06:12:00	85.33
2017-02-22 06:21:00	84.73
2017-03-01 06:21:00	83.93
2017-03-08 06:16:00	85.02
2017-03-15 06:16:00	84.1
2017-03-22 06:17:00	83.57
2017-03-29 06:17:00	84.56
2017-04-05 06:44:00	85.6
2017-04-12 06:21:00	83.73
2017-04-19 06:18:00	83.81
2017-04-26 06:22:00	83.88
2017-05-03 06:32:00	84.4
2017-05-10 06:40:00	85.61
2017-05-18 06:25:00	87.26
2017-05-24 06:12:00	84.14
2017-05-31 06:47:00	84.12
2017-06-07 06:47:00	84.83
2017-06-14 07:02:00	84.44
2017-06-21 06:42:00	84.29
2017-06-28 06:45:00	85.65
2017-07-05 06:32:00	84.28
2017-07-26 06:47:00	84.68
2017-08-09 06:26:00	84.5
2017-08-16 06:47:00	84.37
2017-08-23 06:37:00	84.63
2017-08-30 06:40:00	83.9
2017-09-06 06:29:00	84.6
2017-09-13 06:42:00	84.59
2017-09-20 06:32:00	84.28
2017-09-27 06:57:00	84.28
2017-10-04 07:02:00	84.25
2017-10-11 06:16:00	84.64
2017-10-18 06:46:00	85.03
2017-10-25 06:27:00	84.41
2017-11-01 06:46:00	84.15
2017-11-08 06:41:00	84.32
2017-11-29 06:37:00	86.18
2017-12-06 06:41:00	84.8
2017-12-13 06:27:00	85.85
2017-12-27 06:37:00	84.89
2018-01-03 06:34:00	85.1
2018-01-10 06:36:00	85.29
2018-01-17 06:38:00	86.39
2018-01-24 06:16:00	84.97
2018-01-31 06:12:00	85.01
2018-02-07 06:42:00	84.85
2018-02-14 06:43:00	85.49
2018-02-28 06:42:00	84.63
2018-03-07 06:38:00	85.21
2018-03-14 06:22:00	87.34
2018-03-21 06:38:00	84.73
2018-03-28 06:19:00	84.64
2018-04-04 06:17:00	84.79
2018-04-11 06:58:00	84.67
2018-04-18 07:08:00	85.78
2018-04-25 06:22:00	84.83
2018-05-09 06:44:00	84.8
2018-05-16 06:45:00	85.7
2018-05-23 06:23:00	84.43
2018-05-30 06:48:00	84.61
2018-06-06 06:19:00	86.25
2018-07-25 06:40:00	84.49
2018-08-01 06:25:00	84.99
2018-10-31 06:37:00	85.98
2018-11-07 06:23:00	85.69
2018-11-14 06:48:00	85.18
2018-11-21 06:32:00	86.48
2018-11-28 06:10:00	85.89
2018-12-05 06:19:00	85.63
2018-12-12 06:25:00	86.42
2018-12-19 06:27:00	85.77
2018-12-26 06:23:00	85.56
2019-01-02 06:45:00	86.56
2019-01-09 06:45:00	85.57
2019-01-16 06:45:00	86.69
2019-01-23 06:15:00	86.15
2019-02-27 06:40:00	85.64
2019-03-06 06:30:00	85.56
2019-03-13 06:15:00	85.46
2019-03-27 06:20:00	85.63
2019-04-03 06:20:00	87
2019-04-10 07:10:00	85.59
2019-04-17 06:00:00	86.97
2019-04-24 06:50:00	87.19
2019-05-01 06:43:00	85.69
2019-05-08 06:30:00	86.44
2019-05-15 06:15:00	86.21
2019-05-22 06:06:00	85.91
2019-05-29 06:05:00	85.87
2019-06-05 06:30:00	86.44
2019-06-12 06:02:00	86.5
2019-06-19 06:50:00	86.58
2019-06-26 06:26:00	88.17
2019-07-03 06:40:00	86.1
2019-07-10 06:40:00	85.94
2019-07-17 07:20:00	88.69
2019-07-24 07:20:00	87.02
2019-07-31 07:15:00	86.97
2019-08-07 06:15:00	85.62
2019-08-16 06:36:00	86.7
2019-09-04 06:40:00	86.45
2019-09-18 06:45:00	86.27
2019-09-25 07:00:00	85.76
2019-10-02 07:00:00	90.3
2019-10-09 06:35:00	86
2019-10-16 06:50:00	85.8
2019-10-23 06:40:00	88.49
2019-10-30 06:11:00	87.29
2019-11-14 06:36:00	86.27
2019-11-20 06:10:00	95.75
2019-11-27 06:35:00	86.41
2019-12-04 06:20:00	89.09
2019-12-11 06:40:00	85.06
2019-12-18 06:45:00	85.24
2019-12-25 06:45:00	87.45
2020-01-01 06:20:00	86.44
2020-01-08 06:40:00	86.53
2020-01-15 06:47:00	88.24
2020-01-22 06:20:00	86.46
2020-01-29 06:20:00	86.54
2020-02-05 05:24:00	89.24
2020-02-12 06:20:00	88.21
2020-02-19 06:20:00	86.7
2020-02-26 06:30:00	86.41
2020-03-04 06:32:00	87.81
2020-03-11 06:48:00	86.21
2020-03-18 06:45:00	92.66
2020-03-25 06:17:00	91.51
2020-04-01 06:40:00	92.52
2020-04-08 06:25:00	91.25
2020-04-15 06:10:00	90.64
2020-04-22 06:41:00	91.44
2020-04-29 06:30:00	86.09
2020-05-06 06:35:00	86.98
2020-05-13 06:25:00	86.12
2020-05-20 06:25:00	86.33
2020-05-27 06:35:00	86.95
2020-06-03 06:12:00	86.98
2020-06-10 06:15:00	87.11
2020-06-17 06:19:00	86.57
2020-06-24 06:30:00	90.3
2020-07-01 06:16:00	86.89
2020-07-08 05:55:00	86.49
2020-07-15 06:19:00	85.98
2020-07-22 06:18:00	87.64
2020-07-29 06:40:00	86.28
2020-08-05 06:26:00	90.81
2020-08-12 06:42:00	86.37
2020-08-20 06:30:00	85.19
2020-08-26 06:35:00	87.66
2020-09-02 06:15:00	88.01
2020-09-09 06:40:00	87.81
2020-09-17 06:48:00	89.97
2020-09-23 06:27:00	86.57
2020-09-30 06:38:00	87.02
2020-10-07 07:30:00	87.6
2020-10-14 06:50:00	98.44
2020-10-21 06:28:00	92.41
2020-11-04 06:25:00	88.26
2020-11-11 06:30:00	91.13
2020-11-18 06:31:00	87.34
2020-11-25 06:17:00	86.74
2020-12-02 06:15:00	87.79
2020-12-09 06:30:00	89.01
2020-12-16 06:30:00	88.02
2020-12-23 07:25:00	93.95
2020-12-30 06:17:00	90.42
2021-01-13 05:58:00	87.67
2021-02-03 06:23:00	88.16
2021-02-17 06:30:00	88.4
2021-02-24 05:58:00	89.15
2021-03-03 06:46:00	89.43
2021-03-10 06:05:00	87.86
2021-03-17 06:05:00	90.54
2021-03-24 06:05:00	88.33
2021-04-14 06:01:00	87.99
2021-04-21 06:00:00	88.33
2021-04-28 06:22:00	92.84
2021-05-05 08:32:00	89.32
2021-05-12 06:05:00	88.66
2021-05-19 06:15:00	87.83
2021-05-26 06:25:00	88.49
2021-06-02 05:56:00	89.58
2021-06-09 05:55:00	89.39
2021-06-17 06:20:00	90.54
2021-06-23 06:20:00	91.61
2021-06-30 06:20:00	88.45
2021-07-07 06:01:00	90.01
2021-07-14 06:02:00	90.69
2021-07-21 06:20:00	88.9
2021-07-28 06:30:00	89.1
2021-08-04 07:50:00	88.54
2021-08-11 06:14:00	88.32
2021-08-18 06:14:00	88.75
2021-08-25 07:40:00	88.58
2021-09-01 05:50:00	88.9
2021-09-08 06:00:00	88.48
2021-09-15 06:35:00	88
2021-09-22 05:50:00	88.17
2021-09-29 05:50:00	89.17
2021-10-06 05:20:00	88.41
2021-10-13 06:20:00	89.21
2021-10-20 06:40:00	88.72
2021-10-27 06:15:00	90.18

## Sheet: SDZ
time	mole fractions
2012-04-04 06:52:00	78.87
2012-04-12 06:52:00	78.57
2012-04-20 06:40:00	80.54
2012-04-27 06:07:00	78.6
2012-05-05 07:07:00	78.61
2012-05-13 06:27:00	79.92
2012-05-16 07:32:00	80.01
2012-05-24 06:02:00	79.93
2012-05-30 06:42:00	80.18
2012-06-13 06:32:00	80.25
2012-06-22 06:07:00	81.21
2012-06-28 06:32:00	81.43
2012-07-05 08:52:00	81.08
2012-07-12 06:40:00	80.26
2012-07-18 06:27:00	82.22
2012-07-26 06:42:00	80.64
2012-08-02 06:45:00	80.05
2012-08-09 07:12:00	79.51
2012-08-15 06:31:00	80.41
2012-08-23 06:27:00	80.47
2012-08-29 07:37:00	80.97
2012-09-06 06:37:00	82.72
2012-09-19 06:37:00	80.53
2012-09-28 06:17:00	79.7
2012-10-05 06:42:00	80.01
2012-10-11 06:32:00	81.03
2012-10-18 06:17:00	80.87
2012-10-25 06:27:00	81.92
2012-11-07 06:12:00	82.18
2012-11-22 06:27:00	80.48
2012-11-28 06:32:00	80.19
2012-12-05 06:27:00	80.93
2012-12-19 06:37:00	82.09
2013-01-02 07:17:00	80.13
2013-02-06 06:27:00	80.32
2013-02-15 06:00:00	80.35
2013-02-22 05:27:00	80.28
2013-02-27 05:22:00	80.2
2013-03-09 06:20:00	81.17
2013-03-13 06:17:00	80.6
2013-03-24 06:33:00	80.17
2013-03-27 05:53:00	80.59
2013-04-06 06:30:00	81.42
2013-04-10 07:07:00	80.97
2013-04-18 05:52:00	80.36
2013-04-24 06:17:00	80.86
2013-05-03 06:01:00	80.33
2013-05-08 05:41:00	83.4
2013-05-16 06:42:00	80.54
2013-05-23 06:20:00	81.64
2013-05-31 05:37:00	83.78
2013-06-12 06:32:00	81.48
2013-06-20 06:42:00	80.9
2013-06-27 07:22:00	80.86
2013-07-04 06:12:00	80.68
2013-07-11 07:22:00	80.85
2013-07-18 05:27:00	82.32
2013-07-24 06:57:00	80.85
2013-08-01 08:02:00	81.76
2013-08-08 07:17:00	81.58
2013-08-14 05:52:00	81.9
2013-08-23 06:07:00	81.32
2013-09-26 07:37:00	82.32
2013-10-03 05:26:00	81.19
2013-10-10 06:41:00	81
2013-10-16 06:17:00	80.85
2013-10-23 06:50:00	82.1
2013-10-30 06:48:00	81
2013-11-06 06:36:00	81.45
2013-11-14 05:59:00	80.86
2013-11-20 06:16:00	81.56
2013-11-28 07:11:00	80.62
2013-12-04 06:40:00	82.4
2013-12-11 05:11:00	81.04
2013-12-18 06:42:00	81.67
2013-12-26 06:41:00	81.14
2014-01-03 06:22:00	81.68
2014-01-10 06:43:00	81.83
2014-01-17 07:32:00	83.93
2014-01-24 06:36:00	81.14
2014-01-29 07:29:00	88.66
2014-02-05 06:28:00	80.81
2014-02-13 06:42:00	82.42
2014-02-19 06:16:00	82.23
2014-02-27 05:31:00	81.39
2014-03-05 06:23:00	81.05
2014-03-12 06:21:00	81.75
2014-03-28 05:41:00	81.99
2014-04-02 06:51:00	81.7
2014-04-09 06:32:00	81.31
2014-04-18 05:42:00	81.61
2014-04-24 06:32:00	84.39
2014-04-30 06:22:00	82.13
2014-05-07 06:07:00	81.59
2014-05-14 06:01:00	81.77
2014-05-21 06:42:00	83
2014-05-28 08:07:00	85.09
2014-06-05 06:31:00	82.35
2014-06-11 07:17:00	82.05
2014-06-18 06:32:00	81.01
2014-06-26 05:56:00	84.75
2014-07-03 07:22:00	86.39
2014-07-11 08:02:00	81.58
2014-07-17 03:19:00	83.73
2014-07-25 06:22:00	81.57
2014-07-30 06:37:00	83.13
2014-08-06 06:11:00	81.59
2014-08-20 06:37:00	85.45
2014-08-27 07:07:00	81.85
2014-09-03 06:26:00	82.03
2014-09-10 06:21:00	81.86
2014-09-18 06:16:00	81.72
2014-09-24 06:51:00	82.4
2014-10-23 07:01:00	87.8
2014-11-06 06:22:00	81.5
2014-11-27 06:20:00	81.76
2014-12-09 06:21:00	104.13
2014-12-17 06:56:00	82.22
2014-12-24 07:06:00	81.67
2014-12-31 06:41:00	82.29
2015-01-07 07:01:00	82.19
2015-03-11 06:42:00	81.8
2015-03-18 06:37:00	83.22
2015-04-02 06:26:00	82.44
2015-04-15 06:37:00	84.5
2015-04-23 05:41:00	82.07
2015-05-06 06:46:00	82
2015-05-15 07:11:00	82.08
2015-05-20 07:32:00	82.32
2015-05-28 06:42:00	85.53
2015-06-05 05:46:00	82.6
2015-06-18 06:10:00	82.15
2015-06-26 05:57:00	86.49
2015-07-02 06:47:00	82.1
2015-07-17 07:02:00	82.66
2015-07-24 06:06:00	82.76
2015-08-20 06:32:00	83.11
2015-08-27 06:22:00	82.73
2015-09-02 06:32:00	82.76
2015-09-09 06:07:00	83.59
2015-09-16 06:22:00	86.76
2015-10-03 06:27:00	84
2015-10-20 05:52:00	84.69
2015-10-23 06:32:00	83.23
2015-10-28 05:42:00	82.93
2015-11-05 07:57:00	83.53
2015-11-13 06:42:00	91.9
2015-11-17 06:22:00	84.36
2015-11-25 06:16:00	82.92
2015-12-02 06:02:00	82.99
2015-12-11 06:12:00	84.06
2015-12-16 08:01:00	83.75
2015-12-23 06:46:00	86.42
2015-12-28 06:16:00	83.53
2016-01-06 06:21:00	83.52
2016-01-13 06:21:00	83.45
2016-01-28 06:22:00	86.29
2016-02-04 06:40:00	83.06
2016-02-10 07:52:00	91.2
2016-02-18 06:41:00	82.2
2016-02-29 06:27:00	83.13
2016-03-07 06:01:00	82.89
2016-03-09 06:46:00	83.76
2016-03-18 06:31:00	83.45
2016-03-24 06:47:00	82.55
2016-03-30 06:42:00	82.78
2016-04-07 06:47:00	82.69
2016-04-14 08:24:00	82.55
2016-04-22 07:16:00	82.65
2016-05-03 08:01:00	82.99
2016-05-10 06:52:00	92.1
2016-05-19 06:42:00	84.56
2016-05-26 06:57:00	83.3
2016-06-01 06:41:00	83.99
2016-06-11 06:17:00	83.33
2016-06-15 06:42:00	83.55
2016-06-27 07:02:00	84.78
2016-06-30 07:07:00	83.35
2016-07-09 07:12:00	85.35
2016-07-14 07:17:00	83.34
2016-07-21 07:21:00	86.19
2016-07-31 06:44:00	85.14
2016-08-04 07:37:00	85.32
2016-08-12 07:43:00	84.62
2016-08-20 06:23:00	83.58
2016-08-24 07:47:00	88.28
2016-09-01 07:26:00	83.15
2016-09-23 06:57:00	88.36
2016-09-28 07:11:00	83.19
2016-10-10 06:51:00	91.18
2016-10-20 06:15:00	85.35
2016-10-26 06:44:00	83.69
2016-11-04 06:16:00	93.82
2016-11-21 06:27:00	84.48
2016-11-24 06:40:00	86.54
2016-12-09 07:01:00	83.75
2016-12-15 07:53:00	83.81
2016-12-23 06:41:00	84.75
2016-12-28 06:52:00	84.04
2017-01-05 06:42:00	88.23
2017-01-12 06:00:00	84.3
2017-01-20 06:37:00	84.02
2017-02-03 05:25:00	85.79
2017-02-08 07:12:00	84.07
2017-02-16 06:47:00	83.88
2017-02-23 06:47:00	84.13
2017-03-03 07:02:00	84.59
2017-03-09 05:52:00	84
2017-03-15 06:45:00	84.94
2017-04-06 07:02:00	85.21
2017-04-26 06:47:00	84.05
2017-05-04 06:26:00	84.03
2017-05-11 06:47:00	84.05
2017-05-23 05:37:00	84.23
2017-05-26 06:40:00	90.28
2017-05-31 06:59:00	85.92
2017-06-09 06:42:00	84.17
2017-06-17 08:52:00	86.86
2017-06-29 05:57:00	88.07
2017-07-08 06:02:00	86.4
2017-07-13 07:16:00	85.76
2017-07-23 08:46:00	83.82
2017-07-29 06:27:00	86.22
2017-08-02 06:46:00	84.13
2017-08-09 09:37:00	84.68
2017-08-17 06:57:00	84.51
2017-08-24 07:31:00	83.23
2017-08-30 06:57:00	84.95
2017-09-14 06:02:00	88.78
2017-09-22 05:46:00	83.98
2017-09-29 06:32:00	86.56
2017-10-04 06:39:00	84.34
2017-10-11 07:00:00	84.45
2017-10-22 08:07:00	85.08
2017-10-27 07:47:00	89.7
2017-11-08 07:07:00	84.25
2017-11-15 06:27:00	84.37
2017-12-09 07:32:00	86.79
2017-12-15 06:02:00	84.8
2017-12-21 06:34:00	87.14
2017-12-30 06:34:00	84.89
2018-01-03 07:33:00	85.06
2018-01-10 06:38:00	85.17
2018-01-17 07:58:00	85.47
2018-01-25 06:52:00	84.95
2018-02-01 06:33:00	85.73
2018-02-07 07:13:00	84.58
2018-02-14 05:48:00	84.79
2018-03-01 05:37:00	84.88
2018-03-08 06:32:00	85.12
2018-03-15 06:33:00	85
2018-03-21 06:33:00	85.46
2018-03-31 06:50:00	84.88
2018-04-11 06:42:00	84.83
2018-04-20 06:47:00	87.36
2018-05-01 06:48:00	84.8
2018-05-08 07:03:00	86.47
2018-05-14 06:42:00	95.7
2018-05-18 06:43:00	84.64
2018-05-31 06:56:00	85.27
2018-06-09 08:03:00	85.48
2018-06-14 06:58:00	87.14
2018-06-27 06:18:00	84.78
2018-07-08 06:48:00	88.04
2018-07-12 08:27:00	94.91
2018-07-22 08:43:00	88.52
2018-07-25 06:10:00	85.24
2018-11-07 06:50:00	85.18
2018-11-13 07:08:00	96.65
2018-11-21 06:38:00	85.19
2018-11-28 07:22:00	85.77
2018-12-05 06:23:00	84.58
2018-12-14 06:25:00	87.43
2018-12-19 06:24:00	84.88
2018-12-26 06:35:00	85.2
2019-01-02 06:35:00	86.01
2019-01-09 07:15:00	87.27
2019-01-16 07:40:00	85.98
2019-01-23 06:50:00	85.34
2019-01-30 07:26:00	86.03
2019-02-07 07:35:00	85.44
2019-02-13 06:25:00	85.67
2019-02-20 07:15:00	85.66
2019-02-27 07:20:00	87.45
2019-03-06 07:55:00	86.93
2019-03-13 07:10:00	85.58
2019-03-20 07:25:00	88.22
2019-03-27 05:30:00	87.78
2019-04-03 07:50:00	86.08
2019-04-11 06:35:00	86.26
2019-04-17 05:55:00	91.42
2019-04-25 07:10:00	86.36
2019-05-02 06:55:00	85.71
2019-05-08 06:25:00	86.2
2019-05-15 07:40:00	92.2
2019-05-22 06:15:00	85.9
2019-05-29 07:38:00	85.69
2019-06-05 06:20:00	85.98
2019-06-12 07:45:00	89.71
2019-06-19 06:40:00	89.75
2019-06-26 06:55:00	89.24
2019-07-07 07:05:00	87.18
2019-07-10 07:10:00	87.34
2019-07-18 06:50:00	89.57
2019-07-24 06:40:00	90.89
2019-07-31 06:35:00	86.41
2019-08-08 06:40:00	86.73
2019-08-15 07:28:00	87.47
2019-08-21 07:55:00	86.06
2019-08-28 06:00:00	86.16
2019-09-05 07:32:00	90.52
2019-09-11 07:02:00	86.91
2019-09-18 06:44:00	87.08
2019-09-25 06:53:00	87.51
2019-10-02 06:48:00	89.12
2019-10-10 06:45:00	88.3
2019-10-16 06:55:00	85.99
2019-10-23 06:33:00	96.17
2019-10-30 06:45:00	88.24
2019-11-07 05:53:00	85.27
2019-11-13 06:45:00	85.28
2019-11-20 06:15:00	90.78
2019-11-27 06:37:00	85.73
2019-12-04 06:35:00	86.06
2019-12-11 06:25:00	85.97
2019-12-18 06:47:00	86.76
2019-12-25 06:42:00	90.83
2020-01-09 05:20:00	87.98
2020-01-24 06:31:00	90.95
2020-01-30 07:00:00	92.95
2020-02-05 06:38:00	90.8
2020-02-19 05:55:00	92.66
2020-03-04 06:35:00	99.06
2020-03-11 07:20:00	94.26
2020-03-18 06:35:00	92.49
2020-03-25 05:55:00	89.3
2020-04-09 06:30:00	87.25
2020-04-15 06:30:00	88.78
2020-04-22 07:05:00	88.11
2020-04-29 06:55:00	89.74
2020-05-06 06:05:00	87.49
2020-05-13 06:10:00	91.77
2020-05-20 06:35:00	86.61
2020-05-27 06:40:00	86.79
2020-06-03 07:05:00	86.66
2020-06-10 06:55:00	88.34
2020-06-17 06:35:00	88.31
2020-06-24 06:35:00	89.03
2020-07-01 06:45:00	87.37
2020-07-08 06:25:00	87.65
2020-07-22 06:28:00	91.51
2020-07-29 06:26:00	89.49
2020-08-05 06:53:00	88.17
2020-08-13 05:55:00	91.49
2020-08-19 06:40:00	86.84
2020-08-26 06:40:00	87.66
2020-09-02 07:05:00	86.74
2020-09-10 07:15:00	87.33
2020-09-23 06:50:00	86.98
2020-09-30 05:57:00	88.34
2020-10-07 05:57:00	87.37
2020-10-14 06:50:00	95.79
2020-11-04 07:30:00	90.21
2020-11-11 07:00:00	92.34
2020-11-18 06:40:00	88.86
2020-11-25 06:00:00	89.8
2020-12-02 06:25:00	86.48
2020-12-09 07:10:00	88.15
2020-12-23 06:35:00	88.77
2020-12-30 07:25:00	87.56
2021-01-06 06:25:00	87.88
2021-01-13 07:03:00	87.18
2021-01-20 05:50:00	92.6
2021-01-27 06:30:00	90.43
2021-02-03 07:40:00	88.15
2021-02-11 06:50:00	92.3
2021-02-17 06:18:00	87.35
2021-02-24 06:25:00	89.49
2021-03-10 05:30:00	94.2
2021-03-17 06:30:00	91.41
2021-03-24 06:20:00	87.11
2021-03-31 06:25:00	87.91
2021-04-07 06:20:00	88
2021-04-14 06:45:00	89.4
2021-04-21 06:22:00	90.82
2021-04-28 06:40:00	87.54
2021-05-06 06:37:00	87.63
2021-05-12 06:30:00	87.78
2021-05-19 06:20:00	91.04
2021-05-26 07:40:00	87.83
2021-06-02 06:25:00	87.7
2021-06-10 06:30:00	89.1
2021-06-16 06:45:00	88.8
2021-06-30 06:30:00	91.65
2021-07-07 05:08:00	89.3
2021-07-14 06:40:00	92.83
2021-07-22 05:45:00	88.62
2021-08-01 07:55:00	88.59
2021-08-04 06:45:00	93.07
2021-08-11 05:55:00	88.41
2021-08-18 06:45:00	88.23
2021-08-25 06:40:00	89.55
2021-09-01 05:50:00	91.89
2021-09-08 06:21:00	90.7
2021-09-15 06:20:00	90.92
2021-09-22 06:28:00	90.48
2021-09-29 06:40:00	88.46
2021-10-07 06:55:00	89.74
2021-10-13 06:15:00	90.01
2021-10-20 06:10:00	90.52
2021-10-27 06:22:00	91.32
2021-11-03 06:30:00	98.34
2021-11-10 06:10:00	89.38
2021-11-18 06:25:00	95.59
2021-11-24 06:15:00	98.51
2021-12-01 07:00:00	90.19
2021-12-08 05:45:00	92.03

## Sheet: SDZ-insitu
time	mole fractions
2011-01-01 03:57:00	79.65
2011-01-01 05:57:00	79.56
2011-01-01 07:57:00	79.523
2011-01-01 09:57:00	79.5
2011-01-01 11:58:00	79.625
2011-01-01 13:58:00	79.503
2011-01-01 15:58:00	79.584
2011-01-01 17:58:00	79.751
2011-01-01 19:58:00	79.571
2011-01-01 21:58:00	79.494
2011-01-01 23:58:00	79.542
2011-01-02 01:58:00	79.58
2011-01-02 03:58:00	79.433
2011-01-02 05:58:00	79.532
2011-01-02 07:58:00	79.297
2011-01-02 09:58:00	79.384
2011-01-02 11:58:00	79.571
2011-01-02 13:58:00	79.453
2011-01-02 15:58:00	79.524
2011-01-02 17:58:00	79.328
2011-01-02 19:58:00	79.533
2011-01-03 05:58:00	79.404
2011-01-03 07:58:00	79.345
2011-01-03 09:58:00	79.414
2011-01-03 11:58:00	79.361
2011-01-03 13:58:00	79.274
2011-01-03 15:58:00	79.372
2011-01-03 17:58:00	79.398
2011-01-03 19:58:00	79.462
2011-01-03 21:58:00	79.27
2011-01-03 23:58:00	79.338
2011-01-04 01:58:00	79.215
2011-01-04 03:58:00	79.306
2011-01-04 05:58:00	79.217
2011-01-04 07:58:00	79.245
2011-01-04 09:58:00	79.271
2011-01-04 11:58:00	79.379
2011-01-04 13:58:00	80.336
2011-01-04 15:58:00	80.98
2011-01-04 17:58:00	80.519
2011-01-04 19:58:00	80.073
2011-01-04 21:58:00	79.902
2011-01-04 23:58:00	79.534
2011-01-05 01:58:00	79.296
2011-01-05 03:58:00	79.268
2011-01-05 05:58:00	79.277
2011-01-05 07:58:00	79.177
2011-01-05 09:58:00	79.128
2011-01-05 11:58:00	79.425
2011-01-05 13:58:00	79.294
2011-01-05 15:58:00	79.282
2011-01-05 17:58:00	79.262
2011-01-05 21:58:00	79.21
2011-01-05 23:58:00	79.313
2011-01-06 03:28:00	79.592
2011-01-06 05:28:00	79.177
2011-01-06 07:28:00	79.48
2011-01-06 09:28:00	79.454
2011-01-06 11:28:00	79.38
2011-01-06 13:29:00	79.418
2011-01-06 15:29:00	79.353
2011-01-06 17:29:00	79.479
2011-01-06 19:29:00	79.43
2011-01-06 21:29:00	79.334
2011-01-06 23:29:00	79.269
2011-01-07 01:29:00	79.355
2011-01-07 03:29:00	79.396
2011-01-07 05:29:00	79.314
2011-01-07 07:29:00	79.236
2011-01-07 09:29:00	79.308
2011-01-07 11:29:00	79.3
2011-01-07 13:29:00	79.47
2011-01-07 15:29:00	79.55
2011-01-07 17:29:00	79.517
2011-01-07 19:29:00	79.537
2011-01-07 21:29:00	79.344
2011-01-07 23:29:00	79.505
2011-01-08 01:29:00	79.491
2011-01-08 03:29:00	80.47
2011-01-08 05:29:00	79.411
2011-01-08 07:29:00	79.267
2011-01-08 09:29:00	79.28
2011-01-08 11:29:00	79.29
2011-01-08 13:29:00	79.349
2011-01-08 15:29:00	79.348
2011-01-08 17:29:00	79.387
2011-01-08 19:29:00	79.486
2011-01-08 21:29:00	79.443
2011-01-08 23:29:00	79.439
2011-01-09 01:29:00	79.324
2011-01-09 03:29:00	79.19
2011-01-09 05:29:00	79.428
2011-01-09 07:29:00	79.293
2011-01-09 09:29:00	79.269
2011-01-09 11:29:00	79.437
2011-01-09 13:29:00	79.508
2011-01-09 15:29:00	79.231
2011-01-09 17:29:00	79.272
2011-01-09 19:29:00	79.156
2011-01-09 21:29:00	79.315
2011-01-10 07:29:00	79.279
2011-01-10 09:29:00	79.393
2011-01-10 11:29:00	79.222
2011-01-10 13:29:00	79.569
2011-01-10 15:29:00	79.676
2011-01-10 17:29:00	79.587
2011-01-10 19:29:00	79.49
2011-01-10 21:29:00	79.429
2011-01-10 23:29:00	79.312
2011-01-11 01:29:00	79.342
2011-01-11 03:29:00	79.26
2011-01-11 05:29:00	79.449
2011-01-11 07:29:00	79.411
2011-01-11 09:29:00	79.413
2011-01-11 11:29:00	79.418
2011-01-11 13:29:00	79.465
2011-01-11 15:29:00	79.422
2011-01-11 17:29:00	79.501
2011-01-11 19:30:00	79.417
2011-01-11 21:30:00	79.509
2011-01-11 23:30:00	79.393
2011-01-12 01:30:00	79.449
2011-01-12 03:30:00	79.29
2011-01-12 05:30:00	79.49
2011-01-12 07:30:00	79.944
2011-01-12 09:30:00	81.055
2011-01-12 11:30:00	79.884
2011-01-12 13:30:00	79.859
2011-01-12 15:30:00	79.97
2011-01-12 17:30:00	80.486
2011-01-12 21:30:00	80.319
2011-01-12 23:30:00	80.352
2011-01-13 01:30:00	80.344
2011-01-13 03:30:00	80.364
2011-01-13 05:30:00	80.433
2011-01-13 07:30:00	80.254
2011-01-13 09:30:00	80.267
2011-01-13 11:30:00	80.141
2011-01-13 13:30:00	80.1
2011-01-13 15:30:00	79.721
2011-01-13 17:30:00	79.519
2011-01-13 19:30:00	79.431
2011-01-13 21:30:00	79.437
2011-01-13 23:30:00	79.274
2011-01-14 01:30:00	79.307
2011-01-14 03:30:00	79.383
2011-01-14 05:30:00	79.31
2011-01-14 07:30:00	79.43
2011-01-14 09:30:00	79.601
2011-01-14 11:30:00	79.615
2011-01-14 13:30:00	79.597
2011-01-14 15:30:00	79.97
2011-01-14 17:30:00	80.13
2011-01-14 19:30:00	80.158
2011-01-14 21:30:00	79.978
2011-01-14 23:30:00	79.877
2011-01-15 01:30:00	79.865
2011-01-15 03:30:00	79.636
2011-01-15 05:30:00	79.566
2011-01-15 07:30:00	79.506
2011-01-15 09:30:00	79.471
2011-01-15 11:30:00	79.379
2011-01-15 13:30:00	79.48
2011-01-15 15:30:00	79.395
2011-01-15 17:30:00	79.664
2011-01-15 19:30:00	79.575
2011-01-15 21:30:00	79.474
2011-01-15 23:30:00	79.503
2011-01-16 01:30:00	79.434
2011-01-16 03:30:00	79.379
2011-01-16 05:30:00	79.395
2011-01-16 07:30:00	79.413
2011-01-16 09:30:00	79.263
2011-01-16 11:30:00	79.446
2011-01-16 13:30:00	79.413
2011-01-16 15:30:00	79.309
2011-01-16 17:30:00	79.343
2011-01-16 19:30:00	79.418
2011-01-17 05:31:00	79.356
2011-01-17 07:31:00	79.397
2011-01-17 09:31:00	79.502
2011-01-17 11:31:00	79.381
2011-01-17 13:31:00	79.334
2011-01-17 15:31:00	79.344
2011-01-17 17:31:00	79.507
2011-01-17 19:31:00	79.424
2011-01-17 21:31:00	79.622
2011-01-17 23:31:00	79.581
2011-01-18 01:31:00	79.513
2011-01-18 03:31:00	79.538
2011-01-18 05:31:00	79.697
2011-01-18 07:31:00	79.74
2011-01-18 09:31:00	79.737
2011-01-18 11:31:00	79.609
2011-01-18 13:31:00	79.517
2011-01-18 15:31:00	79.473
2011-01-18 17:31:00	79.629
2011-01-18 19:31:00	79.647
2011-01-18 21:31:00	79.7
2011-01-18 23:31:00	79.654
2011-01-19 01:31:00	79.661
2011-01-19 03:31:00	79.647
2011-01-19 05:31:00	79.569
2011-01-19 07:31:00	79.296
2011-01-19 09:31:00	79.395
2011-01-19 11:31:00	79.357
2011-01-19 13:31:00	79.454
2011-01-19 15:31:00	79.583
2011-01-19 17:31:00	79.604
2011-01-19 21:31:00	79.632
2011-01-19 23:31:00	79.593
2011-01-20 01:31:00	79.339
2011-01-20 03:31:00	79.286
2011-01-20 05:31:00	79.312
2011-01-20 07:31:00	79.322
2011-01-20 09:31:00	79.392
2011-01-20 11:31:00	79.396
2011-01-20 13:31:00	79.494
2011-01-20 15:31:00	79.41
2011-01-20 17:31:00	79.435
2011-01-20 19:31:00	79.347
2011-01-20 21:31:00	79.452
2011-01-20 23:31:00	79.2
2011-01-21 01:31:00	79.412
2011-01-21 03:31:00	79.499
2011-01-21 05:31:00	79.687
2011-01-21 07:31:00	79.724
2011-01-21 09:31:00	79.807
2011-01-21 11:31:00	79.636
2011-01-21 13:31:00	79.826
2011-01-21 15:31:00	79.973
2011-01-21 17:31:00	79.975
2011-01-21 19:31:00	80.096
2011-01-21 21:31:00	80.132
2011-01-21 23:31:00	80.056
2011-01-22 01:31:00	80.262
2011-01-22 03:32:00	80.444
2011-01-22 05:32:00	80.436
2011-01-22 07:32:00	81.017
2011-01-22 09:32:00	80.676
2011-01-22 11:32:00	79.44
2011-01-22 13:32:00	79.291
2011-01-22 15:32:00	79.288
2011-01-22 17:32:00	79.34
2011-01-22 19:32:00	79.4
2011-01-22 21:32:00	79.383
2011-01-22 23:32:00	79.542
2011-01-23 01:32:00	79.468
2011-01-23 03:32:00	79.427
2011-01-23 05:32:00	79.332
2011-01-23 07:32:00	79.218
2011-01-23 09:32:00	79.286
2011-01-23 11:32:00	79.393
2011-01-23 13:32:00	79.553
2011-01-23 15:32:00	79.436
2011-01-23 17:32:00	79.433
2011-01-23 19:32:00	79.443
2011-01-24 04:32:00	79.351
2011-01-24 06:32:00	79.396
2011-01-24 08:32:00	79.362
2011-01-24 10:32:00	79.358
2011-01-24 12:32:00	79.401
2011-01-24 14:32:00	79.248
2011-01-24 16:32:00	79.259
2011-01-24 18:32:00	79.276
2011-01-24 20:32:00	79.361
2011-01-24 22:32:00	79.549
2011-01-25 00:32:00	79.283
2011-01-25 02:32:00	79.331
2011-01-25 04:32:00	79.292
2011-01-25 06:32:00	79.273
2011-01-25 08:32:00	79.304
2011-01-25 10:32:00	79.414
2011-01-25 12:32:00	79.224
2011-01-25 14:32:00	79.212
2011-01-25 16:32:00	79.308
2011-01-25 18:32:00	79.393
2011-01-25 20:32:00	79.278
2011-01-25 22:32:00	79.243
2011-01-26 00:32:00	79.178
2011-01-26 02:32:00	79.342
2011-01-26 04:32:00	79.3
2011-01-26 06:32:00	79.39
2011-01-26 08:32:00	79.217
2011-01-26 10:32:00	79.165
2011-01-26 12:32:00	79.175
2011-01-26 14:32:00	79.251
2011-01-26 16:32:00	79.286
2011-01-26 18:33:00	79.252
2011-01-26 22:33:00	79.31
2011-01-27 00:33:00	79.245
2011-01-27 02:33:00	79.308
2011-01-27 04:33:00	79.36
2011-01-27 06:33:00	79.289
2011-01-27 08:33:00	79.262
2011-01-27 10:33:00	79.169
2011-01-27 12:33:00	79.296
2011-01-27 14:33:00	79.299
2011-01-27 16:33:00	79.292
2011-01-27 18:33:00	79.338
2011-01-27 20:33:00	79.301
2011-01-27 22:33:00	79.309
2011-01-28 00:33:00	79.195
2011-01-28 02:33:00	79.199
2011-01-28 04:33:00	79.27
2011-01-28 06:33:00	79.325
2011-01-28 08:33:00	79.184
2011-01-28 10:33:00	79.15
2011-01-28 12:33:00	79.29
2011-01-28 14:33:00	79.314
2011-01-28 16:33:00	79.275
2011-01-28 18:33:00	79.415
2011-01-28 20:33:00	79.198
2011-01-28 22:33:00	79.238
2011-01-29 00:33:00	79.149
2011-01-29 02:33:00	79.186
2011-01-29 04:33:00	79.215
2011-01-29 06:33:00	79.207
2011-01-29 08:33:00	79.182
2011-01-29 10:33:00	79.365
2011-01-29 12:33:00	79.26
2011-01-29 14:33:00	79.308
2011-01-29 16:33:00	79.264
2011-01-29 18:33:00	79.27
2011-01-29 20:33:00	79.299
2011-01-29 22:33:00	79.284
2011-01-30 00:33:00	79.15
2011-01-30 06:33:00	79.191
2011-01-30 08:33:00	79.2
2011-01-30 10:33:00	79.305
2011-01-30 12:33:00	79.241
2011-01-30 14:33:00	79.242
2011-01-30 16:33:00	79.244
2011-01-30 18:33:00	79.043
2011-01-30 20:33:00	79.228
2011-01-31 06:33:00	79.215
2011-01-31 08:33:00	79.23
2011-01-31 10:33:00	79.385
2011-01-31 12:33:00	79.286
2011-01-31 14:33:00	79.211
2011-01-31 16:33:00	79.172
2011-01-31 18:33:00	79.269
2011-01-31 20:33:00	79.272
2011-01-31 22:33:00	79.329
2011-02-01 00:33:00	79.231
2011-02-01 02:34:00	79.238
2011-02-01 04:34:00	79.128
2011-02-01 06:34:00	79.218
2011-02-01 08:34:00	79.215
2011-02-01 10:34:00	79.108
2011-02-01 12:34:00	79.346
2011-02-01 14:34:00	79.315
2011-02-01 16:34:00	79.233
2011-02-01 18:34:00	79.327
2011-02-01 20:34:00	79.344
2011-02-01 22:34:00	79.383
2011-02-02 00:34:00	79.351
2011-02-02 02:34:00	79.59
2011-02-02 04:34:00	80.171
2011-02-02 06:34:00	80.551
2011-02-02 08:34:00	81.359
2011-02-02 10:34:00	81.043
2011-02-02 12:34:00	79.483
2011-02-02 14:34:00	79.294
2011-02-02 16:34:00	79.389
2011-02-02 18:34:00	79.329
2011-02-02 22:34:00	79.448
2011-02-03 00:34:00	79.352
2011-02-03 02:34:00	79.37
2011-02-03 04:34:00	79.297
2011-02-03 06:34:00	79.289
2011-02-03 08:34:00	79.212
2011-02-03 10:34:00	79.091
2011-02-03 12:34:00	79.213
2011-02-03 14:34:00	79.445
2011-02-03 16:34:00	79.359
2011-02-03 18:34:00	79.418
2011-02-03 20:34:00	79.509
2011-02-03 22:34:00	79.442
2011-02-04 00:34:00	79.484
2011-02-04 04:34:00	79.506
2011-02-04 06:34:00	79.298
2011-02-04 08:34:00	79.276
2011-02-04 10:34:00	79.239
2011-02-04 12:34:00	79.91
2011-02-04 14:34:00	79.799
2011-02-04 16:34:00	79.652
2011-02-04 18:34:00	79.64
2011-02-04 20:34:00	79.837
2011-02-04 22:34:00	79.708
2011-02-05 00:34:00	79.884
2011-02-05 02:34:00	79.711
2011-02-05 04:34:00	80.546
2011-02-05 08:34:00	82.695
2011-02-05 10:34:00	83.95
2011-02-05 12:34:00	83.166
2011-02-05 14:34:00	82.75
2011-02-05 16:34:00	83.975
2011-02-05 18:34:00	82.794
2011-02-05 20:34:00	82.256
2011-02-05 22:34:00	80.827
2011-02-06 00:34:00	80.847
2011-02-06 06:35:00	79.615
2011-02-06 08:35:00	79.8
2011-02-06 10:35:00	79.149
2011-02-06 12:35:00	79.419
2011-02-06 14:35:00	79.238
2011-02-06 16:35:00	79.31
2011-02-06 18:35:00	79.389
2011-02-06 20:35:00	79.408
2011-02-07 06:35:00	80.618
2011-02-07 08:35:00	79.805
2011-02-07 10:35:00	79.87
2011-02-07 12:35:00	79.966
2011-02-07 14:35:00	80.484
2011-02-07 16:35:00	80.932
2011-02-07 18:35:00	80.683
2011-02-07 20:35:00	80.375
2011-02-07 22:35:00	80.064
2011-02-08 00:35:00	79.991
2011-02-08 02:35:00	80.004
2011-02-08 04:35:00	78.947
2011-02-08 06:35:00	79.506
2011-02-08 08:35:00	79.191
2011-02-08 10:35:00	78.702
2011-02-08 12:35:00	78.768
2011-02-08 14:35:00	78.887
2011-02-08 16:35:00	78.925
2011-02-08 18:35:00	78.953
2011-02-08 20:35:00	79.023
2011-02-08 22:35:00	78.958
2011-02-09 00:35:00	79.255
2011-02-09 08:35:00	79.755
2011-02-09 10:35:00	79.719
2011-02-09 12:35:00	80.575
2011-02-09 14:35:00	79.412
2011-02-09 16:35:00	79.479
2011-02-09 18:35:00	79.495
2011-02-09 22:35:00	79.344
2011-02-10 00:35:00	79.402
2011-02-10 10:35:00	80.169
2011-02-10 12:35:00	80.155
2011-02-10 14:35:00	80.371
2011-02-10 16:35:00	80.246
2011-02-10 18:35:00	80.109
2011-02-10 20:35:00	80.372
2011-02-10 22:35:00	80.498
2011-02-11 00:35:00	79.344
2011-02-11 02:35:00	79.272
2011-02-11 04:35:00	79.337
2011-02-11 06:35:00	79.275
2011-02-11 08:35:00	79.227
2011-02-11 10:36:00	79.231
2011-02-11 12:36:00	79.165
2011-02-11 14:36:00	79.286
2011-02-11 16:36:00	79.297
2011-02-11 18:36:00	79.299
2011-02-11 20:36:00	79.293
2011-02-11 22:36:00	79.216
2011-02-12 00:36:00	79.396
2011-02-12 02:36:00	79.403
2011-02-12 04:36:00	79.234
2011-02-12 06:36:00	79.154
2011-02-12 08:36:00	78.702
2011-02-12 10:36:00	79.348
2011-02-12 12:36:00	79.273
2011-02-12 14:36:00	79.853
2011-02-12 16:36:00	79.811
2011-02-12 18:36:00	80.398
2011-02-12 20:36:00	80.436
2011-02-12 22:36:00	80.668
2011-02-13 00:36:00	79.821
2011-02-13 06:36:00	79.215
2011-02-13 08:36:00	79.265
2011-02-13 10:36:00	80.06
2011-02-13 12:36:00	79.169
2011-02-13 14:36:00	79.172
2011-02-13 16:36:00	79.159
2011-02-13 18:36:00	79.202
2011-02-13 20:36:00	79.34
2011-02-14 06:36:00	79.346
2011-02-14 08:36:00	79.446
2011-02-14 10:36:00	79.453
2011-02-14 12:36:00	79.385
2011-02-14 14:36:00	79.62
2011-02-14 16:36:00	79.676
2011-02-14 18:36:00	79.747
2011-02-14 20:36:00	79.688
2011-02-14 22:36:00	79.571
2011-02-15 00:36:00	79.501
2011-02-15 02:36:00	79.997
2011-02-15 04:36:00	80.846
2011-02-15 06:36:00	81.614
2011-02-15 10:36:00	82.355
2011-02-15 12:36:00	82.465
2011-02-15 14:36:00	82.371
2011-02-15 16:36:00	82.366
2011-02-15 18:36:00	82.345
2011-02-15 20:36:00	82.404
2011-02-15 22:36:00	82.386
2011-02-16 00:36:00	82.203
2011-02-16 02:36:00	82.461
2011-02-16 04:36:00	86.026
2011-02-16 06:36:00	87.157
2011-02-16 08:36:00	87.05
2011-02-16 10:36:00	84.215
2011-02-16 12:36:00	83.896
2011-02-16 14:36:00	84.089
2011-02-16 16:36:00	83.78
2011-02-16 18:37:00	83.89
2011-02-16 22:37:00	85.186
2011-02-17 00:37:00	85.716
2011-02-17 02:37:00	82.364
2011-02-17 04:37:00	81.251
2011-02-17 06:37:00	80.975
2011-02-17 08:37:00	80.196
2011-02-17 10:37:00	80.353
2011-02-17 12:37:00	80.202
2011-02-17 14:37:00	79.47
2011-02-17 16:37:00	79.347
2011-02-17 18:37:00	79.38
2011-02-17 20:37:00	79.392
2011-02-17 22:37:00	79.321
2011-02-18 00:37:00	79.306
2011-02-18 02:37:00	79.273
2011-02-18 04:37:00	79.161
2011-02-18 06:37:00	79.526
2011-02-18 08:37:00	79.458
2011-02-18 10:37:00	79.856
2011-02-18 12:37:00	79.958
2011-02-18 14:37:00	80.172
2011-02-18 16:37:00	79.906
2011-02-18 18:37:00	79.779
2011-02-18 20:37:00	79.556
2011-02-18 22:37:00	79.627
2011-02-19 00:37:00	79.598
2011-02-19 02:37:00	79.571
2011-02-19 04:37:00	79.332
2011-02-19 06:37:00	79.411
2011-02-19 08:37:00	78.778
2011-02-19 12:37:00	79.14
2011-02-19 14:37:00	79.118
2011-02-19 16:37:00	79.087
2011-02-19 18:37:00	78.892
2011-02-19 20:37:00	79.11
2011-02-19 22:37:00	79.384
2011-02-20 00:37:00	79.032
2011-02-20 06:37:00	82.341
2011-02-20 08:37:00	83.164
2011-02-20 10:37:00	86.323
2011-02-20 12:37:00	85.064
2011-02-20 14:37:00	87.103
2011-02-20 16:37:00	86.988
2011-02-20 18:37:00	86.178
2011-02-20 20:37:00	85.9
2011-02-21 06:37:00	86.111
2011-02-21 08:37:00	86.388
2011-02-21 10:37:00	86.468
2011-02-21 12:37:00	87.543
2011-02-21 14:37:00	87.732
2011-02-21 16:37:00	88.402
2011-02-21 18:37:00	87.545
2011-02-21 20:37:00	87.814
2011-02-21 22:37:00	87.931
2011-02-22 00:37:00	88.145
2011-02-22 02:38:00	88.699
2011-02-22 04:38:00	94.342
2011-02-22 06:38:00	92.274
2011-02-22 08:38:00	90.198
2011-02-22 10:38:00	92.998
2011-02-22 12:38:00	92.826
2011-02-22 14:38:00	93.996
2011-02-22 16:38:00	95.251
2011-02-22 18:38:00	94.057
2011-02-22 20:38:00	91.607
2011-02-22 22:38:00	91.26
2011-02-23 00:38:00	90.98
2011-02-23 02:38:00	90.827
2011-02-23 04:38:00	91.252
2011-02-23 06:38:00	89.358
2011-02-23 08:38:00	88.576
2011-02-23 10:38:00	87.34
2011-02-23 12:38:00	88.465
2011-02-23 14:38:00	88.889
2011-02-23 16:38:00	87.907
2011-02-23 18:38:00	87.385
2011-02-23 22:38:00	83.71
2011-02-24 00:38:00	80.22
2011-02-24 02:38:00	79.596
2011-02-24 04:38:00	79.513
2011-02-24 06:38:00	79.453
2011-02-24 08:38:00	79.686
2011-02-24 10:38:00	79.13
2011-02-24 12:38:00	79.158
2011-02-24 14:38:00	80.239
2011-02-24 16:38:00	80.445
2011-02-24 18:38:00	80.012
2011-02-24 20:38:00	80.058
2011-02-24 22:38:00	79.973
2011-02-25 00:38:00	80.203
2011-02-25 04:38:00	80.033
2011-02-25 06:38:00	79.899
2011-02-25 08:38:00	80.001
2011-02-25 10:38:00	80.029
2011-02-25 12:38:00	80.233
2011-02-25 14:38:00	79.738
2011-02-25 16:38:00	79.601
2011-02-25 18:38:00	79.659
2011-02-25 20:38:00	79.596
2011-02-26 00:38:00	79.462
2011-02-26 02:38:00	79.601
2011-02-26 04:38:00	79.746
2011-02-26 06:38:00	79.718
2011-02-26 08:38:00	79.803
2011-02-26 12:38:00	79.648
2011-02-26 18:38:00	80.753
2011-02-26 20:38:00	81.034
2011-02-26 22:38:00	80.385
2011-02-27 00:38:00	79.872
2011-02-27 06:39:00	79.755
2011-02-27 08:39:00	79.674
2011-02-27 10:39:00	79.541
2011-02-27 12:39:00	79.5
2011-02-27 14:39:00	79.576
2011-02-27 16:39:00	79.627
2011-02-27 18:39:00	79.693
2011-02-27 20:39:00	79.646
2011-02-28 06:39:00	79.391
2011-02-28 08:39:00	79.486
2011-02-28 10:39:00	79.384
2011-02-28 12:39:00	79.374
2011-02-28 14:39:00	79.395
2011-02-28 16:39:00	79.196
2011-02-28 18:39:00	79.354
2011-02-28 20:39:00	79.496
2011-02-28 22:39:00	79.498
2011-03-01 02:39:00	79.529
2011-03-01 04:39:00	79.515
2011-03-01 06:39:00	79.479
2011-03-01 08:39:00	79.373
2011-03-01 10:39:00	79.327
2011-03-01 12:39:00	79.298
2011-03-01 14:39:00	79.361
2011-03-01 16:39:00	79.257
2011-03-01 18:39:00	79.261
2011-03-01 20:39:00	79.452
2011-03-01 22:39:00	79.354
2011-03-02 00:39:00	79.237
2011-03-02 10:07:00	79.033
2011-03-02 12:07:00	79.156
2011-03-02 14:07:00	79.335
2011-03-02 16:07:00	79.192
2011-03-02 18:07:00	79.184
2011-03-02 22:07:00	79.134
2011-03-03 00:07:00	79.186
2011-03-03 02:07:00	79.161
2011-03-03 04:08:00	79.185
2011-03-03 06:08:00	78.98
2011-03-03 08:08:00	79.18
2011-03-03 10:08:00	79.195
2011-03-03 12:08:00	79.115
2011-03-03 14:08:00	79.363
2011-03-03 16:08:00	79.175
2011-03-03 18:08:00	79.151
2011-03-03 20:08:00	79.201
2011-03-03 22:08:00	78.976
2011-03-04 00:08:00	79.318
2011-03-04 02:08:00	79.209
2011-03-04 04:08:00	79.277
2011-03-04 06:08:00	79.278
2011-03-04 08:08:00	79.289
2011-03-04 10:08:00	79.34
2011-03-04 12:08:00	80.029
2011-03-04 14:08:00	80.504
2011-03-04 16:08:00	81.829
2011-03-04 18:08:00	80.789
2011-03-04 20:08:00	80.82
2011-03-04 22:08:00	81.687
2011-03-05 00:08:00	81.909
2011-03-05 02:08:00	81.003
2011-03-05 04:08:00	81.543
2011-03-05 06:08:00	81.577
2011-03-05 08:08:00	82.044
2011-03-05 10:08:00	83.519
2011-03-05 12:08:00	83.103
2011-03-05 14:08:00	81.623
2011-03-05 16:08:00	79.739
2011-03-05 18:08:00	79.506
2011-03-05 20:08:00	80.511
2011-03-05 22:08:00	80.471
2011-03-06 00:08:00	79.499
2011-03-06 02:08:00	79.273
2011-03-06 08:08:00	79.35
2011-03-06 10:08:00	79.203
2011-03-06 12:08:00	79.127
2011-03-06 14:08:00	79.282
2011-03-06 16:08:00	79.253
2011-03-06 18:08:00	78.926
2011-03-06 20:08:00	79.022
2011-03-07 06:08:00	79.098
2011-03-07 08:08:00	79.096
2011-03-07 10:08:00	78.978
2011-03-07 12:08:00	79.168
2011-03-07 14:08:00	79.049
2011-03-07 16:08:00	79.242
2011-03-07 18:08:00	78.99
2011-03-07 20:08:00	79.248
2011-03-07 22:08:00	79.077
2011-03-08 00:08:00	79.318
2011-03-08 02:08:00	79.176
2011-03-08 04:08:00	79.297
2011-03-08 06:08:00	79.292
2011-03-08 08:08:00	79.239
2011-03-08 10:08:00	79.189
2011-03-08 12:09:00	79.03
2011-03-08 14:09:00	79.183
2011-03-08 16:09:00	79.184
2011-03-08 18:09:00	79.353
2011-03-08 20:09:00	79.262
2011-03-08 22:09:00	78.984
2011-03-09 00:09:00	79.24
2011-03-09 02:09:00	78.994
2011-03-09 04:09:00	79.26
2011-03-09 06:09:00	79.376
2011-03-09 08:09:00	79.211
2011-03-09 10:09:00	78.975
2011-03-09 12:09:00	79.163
2011-03-09 14:09:00	79.311
2011-03-09 16:09:00	79.352
2011-03-09 18:09:00	79.202
2011-03-09 22:09:00	79.06
2011-03-10 00:09:00	79.386
2011-03-10 02:09:00	79.093
2011-03-10 04:09:00	79.31
2011-03-10 06:09:00	79.16
2011-03-10 08:09:00	79.155
2011-03-10 10:09:00	79.047
2011-03-10 12:09:00	79.069
2011-03-10 14:09:00	79.244
2011-03-10 16:09:00	79.206
2011-03-10 18:09:00	79.12
2011-03-10 20:09:00	79.313
2011-03-10 22:09:00	79.156
2011-03-11 00:09:00	79.174
2011-03-11 02:09:00	79.113
2011-03-11 04:09:00	79.084
2011-03-11 06:09:00	79.616
2011-03-11 08:09:00	79.269
2011-03-11 10:09:00	79.658
2011-03-11 12:09:00	80.253
2011-03-11 14:09:00	80.515
2011-03-11 16:09:00	80.782
2011-03-11 18:09:00	80.733
2011-03-11 20:09:00	80.645
2011-03-11 22:09:00	80.908
2011-03-12 00:09:00	80.674
2011-03-12 02:09:00	81.025
2011-03-12 04:09:00	83.308
2011-03-12 06:09:00	83.557
2011-03-12 08:09:00	83.946
2011-03-12 10:09:00	84.095
2011-03-12 12:09:00	84.435
2011-03-12 14:09:00	84.736
2011-03-12 16:09:00	85.05
2011-03-12 18:09:00	85.703
2011-03-12 20:09:00	84.594
2011-03-12 22:09:00	84.504
2011-03-13 00:09:00	84.136
2011-03-13 02:09:00	80.657
2011-03-13 08:09:00	79.28
2011-03-13 10:09:00	79.336
2011-03-13 12:09:00	79.697
2011-03-13 14:10:00	79.485
2011-03-13 16:10:00	79.524
2011-03-13 18:10:00	79.457
2011-03-13 20:10:00	79.764
2011-03-14 06:10:00	79.25
2011-03-14 08:10:00	79.524
2011-03-14 10:10:00	79.438
2011-03-14 12:10:00	79.383
2011-03-14 14:10:00	79.294
2011-03-14 16:10:00	79.468
2011-03-14 18:10:00	79.405
2011-03-14 20:10:00	79.552
2011-03-14 22:10:00	79.446
2011-03-15 00:10:00	79.509
2011-03-15 02:10:00	79.378
2011-03-15 04:10:00	79.581
2011-03-15 06:10:00	79.702
2011-03-15 08:10:00	79.417
2011-03-15 10:10:00	79.525
2011-03-15 12:10:00	79.6
2011-03-15 14:10:00	79.385
2011-03-15 16:10:00	79.58
2011-03-15 18:10:00	79.551
2011-03-15 20:10:00	79.4
2011-03-15 22:10:00	79.549
2011-03-16 00:10:00	79.664
2011-03-16 02:10:00	79.716
2011-03-16 04:10:00	79.367
2011-03-17 05:16:00	79.781
2011-03-17 07:16:00	80.215
2011-03-17 09:16:00	81.255
2011-03-17 11:16:00	81.666
2011-03-17 13:16:00	81.833
2011-03-17 15:16:00	81.619
2011-03-17 17:16:00	81.446
2011-03-17 19:16:00	81.535
2011-03-17 21:16:00	81.54
2011-03-17 23:16:00	80.962
2011-03-18 01:16:00	81.386
2011-03-18 03:16:00	81.17
2011-03-18 05:16:00	79.989
2011-03-18 07:16:00	79.559
2011-03-18 09:16:00	79.382
2011-03-18 11:16:00	79.433
2011-03-18 13:16:00	79.501
2011-03-18 15:16:00	79.524
2011-03-18 17:16:00	79.553
2011-03-18 19:16:00	79.401
2011-03-18 21:16:00	79.332
2011-03-18 23:16:00	79.256
2011-03-19 03:16:00	80.965
2011-03-19 05:16:00	79.968
2011-03-19 07:16:00	80.401
2011-03-19 09:16:00	80.582
2011-03-19 11:17:00	82.946
2011-03-19 13:17:00	81.454
2011-03-19 15:17:00	80.622
2011-03-19 17:17:00	80.125
2011-03-19 19:17:00	80.481
2011-03-19 21:17:00	80.992
2011-03-19 23:17:00	80.789
2011-03-20 01:17:00	80.731
2011-03-20 07:17:00	80.326
2011-03-20 09:17:00	80.356
2011-03-20 11:17:00	79.803
2011-03-20 13:17:00	80.105
2011-03-20 15:17:00	80.018
2011-03-20 17:17:00	80.026
2011-03-20 19:17:00	79.708
2011-03-20 21:17:00	79.655
2011-03-21 07:17:00	79.642
2011-03-21 09:17:00	79.599
2011-03-21 11:17:00	79.537
2011-03-21 13:17:00	79.703
2011-03-21 15:17:00	79.524
2011-03-21 17:17:00	79.478
2011-03-21 19:17:00	79.558
2011-03-21 21:17:00	79.404
2011-03-21 23:17:00	79.488
2011-03-22 03:17:00	79.657
2011-03-22 05:17:00	79.645
2011-03-22 07:17:00	79.411
2011-03-22 09:17:00	79.721
2011-03-22 11:17:00	79.853
2011-03-22 13:17:00	79.656
2011-03-22 15:17:00	79.726
2011-03-22 17:17:00	79.474
2011-03-22 19:17:00	79.295
2011-03-22 21:17:00	79.709
2011-03-22 23:17:00	79.511
2011-03-23 01:17:00	80.035
2011-03-23 03:17:00	79.802
2011-03-23 05:17:00	79.365
2011-03-23 07:17:00	79.678
2011-03-23 09:17:00	79.373
2011-03-23 11:17:00	79.535
2011-03-23 13:17:00	79.44
2011-03-23 15:17:00	79.466
2011-03-23 17:17:00	79.351
2011-03-23 19:17:00	79.638
2011-03-23 23:17:00	79.528
2011-03-24 01:17:00	79.135
2011-03-24 03:17:00	79.369
2011-03-24 05:17:00	79.281
2011-03-24 07:17:00	79.203
2011-03-24 09:17:00	79.179
2011-03-24 11:17:00	79.291
2011-03-24 13:17:00	79.445
2011-03-24 15:17:00	79.542
2011-03-24 17:17:00	79.32
2011-03-24 19:18:00	79.458
2011-03-24 21:18:00	79.378
2011-03-24 23:18:00	79.613
2011-03-25 01:18:00	79.296
2011-03-25 03:18:00	79.612
2011-03-25 05:18:00	79.557
2011-03-25 07:18:00	79.344
2011-03-25 09:18:00	79.569
2011-03-25 11:18:00	79.428
2011-03-25 13:18:00	79.588
2011-03-25 15:18:00	79.663
2011-03-25 17:18:00	79.563
2011-03-25 19:18:00	79.225
2011-03-25 21:18:00	79.387
2011-03-25 23:18:00	79.386
2011-03-26 01:18:00	79.591
2011-03-26 03:18:00	79.495
2011-03-26 05:18:00	79.659
2011-03-26 07:18:00	79.448
2011-03-26 09:18:00	79.426
2011-03-26 11:18:00	79.485
2011-03-26 13:18:00	79.522
2011-03-26 15:18:00	79.65
2011-03-26 17:18:00	79.46
2011-03-26 19:18:00	79.407
2011-03-26 21:18:00	79.38
2011-03-26 23:18:00	79.626
2011-03-27 01:18:00	79.517
2011-03-27 07:18:00	79.622
2011-03-27 09:18:00	79.346
2011-03-27 11:18:00	79.159
2011-03-27 13:18:00	79.384
2011-03-27 15:18:00	79.226
2011-03-27 17:18:00	79.543
2011-03-27 19:18:00	79.684
2011-03-27 21:18:00	79.797
2011-03-28 07:18:00	79.213
2011-03-28 09:18:00	79.38
2011-03-28 11:18:00	79.511
2011-03-28 13:18:00	79.697
2011-03-28 15:18:00	80.111
2011-03-28 17:18:00	80.265
2011-03-28 19:18:00	81.018
2011-03-28 21:18:00	80.241
2011-03-28 23:18:00	81.022
2011-03-29 01:18:00	81.284
2011-03-29 03:18:00	80.238
2011-03-29 05:18:00	79.555
2011-03-29 07:18:00	79.709
2011-03-29 09:18:00	79.93
2011-03-29 11:18:00	79.692
2011-03-29 13:18:00	79.895
2011-03-29 15:18:00	80.158
2011-03-29 17:18:00	79.95
2011-03-29 19:18:00	79.537
2011-03-29 21:18:00	79.675
2011-03-29 23:18:00	79.398
2011-03-30 01:18:00	79.37
2011-03-30 03:19:00	79.778
2011-03-30 05:19:00	80.163
2011-03-30 07:19:00	80.882
2011-03-30 09:19:00	80.431
2011-03-30 11:19:00	80.476
2011-03-30 13:19:00	80.841
2011-03-30 15:19:00	81.178
2011-03-30 17:19:00	81.784
2011-03-30 19:19:00	82.452
2011-03-30 23:19:00	83.46
2011-03-31 12:32:00	84.788
2011-03-31 14:32:00	85.056
2011-03-31 16:32:00	80.445
2011-03-31 18:32:00	79.827
2011-03-31 20:32:00	79.546
2011-03-31 22:32:00	79.435
2011-04-01 00:32:00	79.577
2011-04-01 02:32:00	79.351
2011-04-01 04:32:00	79.558
2011-04-01 06:32:00	79.44
2011-04-01 08:32:00	79.536
2011-04-01 10:32:00	79.371
2011-04-01 12:32:00	79.488
2011-04-01 14:32:00	79.492
2011-04-01 16:32:00	79.745
2011-04-01 18:32:00	79.9
2011-04-01 20:32:00	79.616
2011-04-01 22:32:00	79.743
2011-04-02 00:32:00	79.439
2011-04-02 02:32:00	79.656
2011-04-02 04:32:00	79.571
2011-04-02 06:32:00	79.41
2011-04-02 08:32:00	79.664
2011-04-02 10:32:00	79.489
2011-04-02 12:32:00	79.518
2011-04-02 14:32:00	79.436
2011-04-02 16:32:00	79.625
2011-04-02 18:32:00	79.396
2011-04-02 20:32:00	79.547
2011-04-02 22:32:00	79.646
2011-04-03 00:32:00	79.445
2011-04-03 06:32:00	79.559
2011-04-03 08:32:00	79.552
2011-04-03 10:32:00	79.441
2011-04-03 12:32:00	79.555
2011-04-03 14:32:00	79.784
2011-04-03 16:32:00	79.58
2011-04-03 18:32:00	79.624
2011-04-03 20:32:00	79.476
2011-04-04 06:32:00	79.294
2011-04-04 08:32:00	79.54
2011-04-04 10:32:00	79.922
2011-04-04 12:32:00	79.999
2011-04-04 14:32:00	79.933
2011-04-04 16:32:00	80.271
2011-04-04 18:32:00	80.481
2011-04-04 20:32:00	80.592
2011-04-04 22:33:00	80.319
2011-04-05 00:33:00	80.292
2011-04-05 02:33:00	81.712
2011-04-05 04:33:00	81.838
2011-04-05 06:33:00	81.254
2011-04-05 08:33:00	83.078
2011-04-05 10:33:00	81.585
2011-04-29 08:42:00	82.255
2011-04-29 10:42:00	82.567
2011-04-29 12:42:00	83.146
2011-04-29 14:42:00	81.85
2011-04-29 16:42:00	81.643
2011-04-29 18:42:00	81.382
2011-04-29 20:42:00	81.28
2011-04-29 22:42:00	81.355
2011-04-30 00:42:00	81.802
2011-04-30 04:42:00	79.449
2011-04-30 06:42:00	79.379
2011-04-30 08:42:00	79.718
2011-04-30 10:42:00	79.381
2011-04-30 12:42:00	79.656
2011-04-30 14:42:00	79.602
2011-04-30 16:42:00	79.623
2011-04-30 18:42:00	79.721
2011-04-30 20:43:00	79.735
2011-04-30 22:43:00	79.608
2011-05-01 00:43:00	79.605
2011-05-01 06:43:00	79.47
2011-05-01 08:43:00	79.518
2011-05-01 10:43:00	79.576
2011-05-01 12:43:00	79.585
2011-05-01 14:43:00	79.424
2011-05-01 16:43:00	79.45
2011-05-01 18:43:00	79.535
2011-05-01 20:43:00	79.558
2011-05-02 06:43:00	79.26
2011-05-02 08:43:00	79.756
2011-05-02 10:43:00	79.675
2011-05-02 12:43:00	79.5
2011-05-02 14:43:00	79.576
2011-05-02 16:43:00	79.501
2011-05-02 18:43:00	79.38
2011-05-02 20:43:00	79.49
2011-05-02 22:43:00	79.609
2011-05-03 00:43:00	79.718
2011-05-03 02:43:00	79.658
2011-05-03 04:43:00	79.374
2011-05-03 06:43:00	79.677
2011-05-03 08:43:00	79.585
2011-05-03 10:43:00	79.288
2011-05-03 12:43:00	79.591
2011-05-03 14:43:00	79.641
2011-05-03 16:43:00	80.002
2011-05-03 18:43:00	80.868
2011-05-03 20:43:00	80.775
2011-05-03 22:43:00	80.438
2011-05-04 00:43:00	83.006
2011-05-04 06:43:00	80.327
2011-05-04 08:43:00	80.424
2011-05-04 15:25:00	80.957
2011-05-04 17:25:00	80.992
2011-05-04 19:25:00	81.343
2011-05-04 23:25:00	81.189
2011-05-05 01:25:00	81.413
2011-05-05 03:26:00	81.403
2011-05-05 05:26:00	80.945
2011-05-05 07:26:00	79.735
2011-05-05 09:26:00	79.496
2011-05-05 11:26:00	79.456
2011-05-05 13:26:00	79.671
2011-05-05 15:26:00	79.537
2011-05-05 17:26:00	79.601
2011-05-05 19:26:00	79.52
2011-05-05 21:26:00	79.581
2011-05-05 23:26:00	79.633
2011-05-06 01:26:00	79.666
2011-05-06 03:26:00	79.573
2011-05-06 05:26:00	79.767
2011-05-06 07:26:00	79.511
2011-05-06 09:26:00	79.615
2011-05-06 11:26:00	79.788
2011-05-06 13:26:00	79.865
2011-05-06 15:26:00	79.755
2011-05-06 17:26:00	79.942
2011-05-06 19:26:00	79.853
2011-05-06 21:26:00	79.846
2011-05-06 23:26:00	79.768
2011-05-07 01:26:00	79.96
2011-05-11 10:25:00	79.264
2011-05-11 12:25:00	79.362
2011-05-11 14:25:00	79.376
2011-05-11 16:25:00	79.526
2011-05-11 18:25:00	79.639
2011-05-11 22:25:00	79.606
2011-05-12 00:25:00	79.611
2011-05-12 04:25:00	79.477
2011-05-12 06:25:00	79.211
2011-05-12 08:25:00	79.796
2011-05-12 10:25:00	79.591
2011-05-12 12:25:00	79.657
2011-05-12 14:25:00	79.271
2011-05-12 16:25:00	79.7
2011-05-12 18:25:00	79.634
2011-05-12 20:25:00	79.806
2011-05-12 22:25:00	79.423
2011-05-13 00:25:00	79.617
2011-05-13 02:25:00	79.77
2011-05-13 04:25:00	79.707
2011-05-13 06:25:00	79.824
2011-05-13 08:26:00	79.414
2011-05-13 10:26:00	79.469
2011-05-13 12:26:00	79.661
2011-05-13 14:26:00	79.305
2011-05-13 16:26:00	79.745
2011-05-13 18:26:00	79.934
2011-05-13 20:26:00	80.167
2011-05-13 22:26:00	79.623
2011-05-14 00:26:00	79.59
2011-05-14 02:26:00	79.293
2011-05-14 04:26:00	79.572
2011-05-14 06:26:00	79.359
2011-05-14 08:26:00	79.411
2011-05-14 10:26:00	79.186
2011-05-14 12:26:00	79.454
2011-05-14 14:26:00	79.63
2011-05-14 16:26:00	79.547
2011-05-14 18:26:00	79.614
2011-05-14 20:26:00	79.408
2011-05-14 22:26:00	79.82
2011-05-15 00:26:00	79.492
2011-05-15 02:26:00	79.52
2011-05-15 08:26:00	79.466
2011-05-15 10:26:00	79.299
2011-05-15 12:26:00	79.67
2011-05-15 14:26:00	80.004
2011-05-15 16:26:00	80.062
2011-05-15 18:26:00	79.962
2011-05-15 20:26:00	79.746
2011-05-16 06:26:00	79.745
2011-05-16 08:26:00	79.72
2011-05-16 10:26:00	79.803
2011-05-16 12:26:00	79.696
2011-05-16 14:26:00	79.644
2011-05-16 16:26:00	79.626
2011-05-16 18:26:00	79.992
2011-05-16 20:26:00	79.97
2011-05-16 22:26:00	80.846
2011-05-17 00:26:00	80.827
2011-05-17 02:26:00	80.821
2011-05-17 04:26:00	80.935
2011-05-17 06:26:00	82.083
2011-05-17 14:47:00	86.026
2011-05-25 10:49:00	80.36
2011-05-25 12:49:00	80.152
2011-05-25 14:49:00	80.621
2011-05-25 16:49:00	81.812
2011-05-25 18:49:00	82.072
2011-05-25 22:49:00	83.428
2011-05-26 00:49:00	84.897
2011-05-26 02:49:00	81.684
2011-05-26 04:49:00	84.438
2011-05-26 06:49:00	84.131
2011-05-26 08:49:00	81.523
2011-05-26 10:49:00	79.784
2011-05-26 12:49:00	79.577
2011-05-26 14:49:00	81.432
2011-05-26 20:49:00	80.857
2011-05-26 22:49:00	80.579
2011-05-27 00:49:00	79.315
2011-05-27 04:49:00	81.196
2011-05-27 06:49:00	80.812
2011-05-27 08:49:00	80.655
2011-05-27 10:49:00	81.112
2011-05-27 12:49:00	86.71
2011-05-27 14:49:00	83.524
2011-05-27 16:49:00	82.052
2011-05-27 18:49:00	82.401
2011-05-27 20:49:00	84.244
2011-05-27 22:49:00	83.513
2011-05-28 00:49:00	84.608
2011-05-28 02:49:00	82.106
2011-05-28 04:49:00	82.317
2011-05-28 06:49:00	83.785
2011-05-28 08:49:00	81.866
2011-05-28 10:49:00	82.18
2011-05-28 12:49:00	82.563
2011-05-28 14:49:00	83.279
2011-05-28 16:49:00	83.528
2011-05-28 18:49:00	82.676
2011-05-28 20:49:00	84.861
2011-05-28 22:49:00	86.051
2011-05-29 00:49:00	87.264
2011-05-29 06:49:00	86.063
2011-05-29 08:49:00	85.178
2011-05-29 10:49:00	86.192
2011-05-29 12:49:00	82.998
2011-05-29 14:49:00	82.217
2011-05-29 16:49:00	82.376
2011-05-29 18:49:00	81.876
2011-05-29 20:49:00	81.837
2011-05-30 08:49:00	79.636
2011-05-30 10:49:00	79.385
2011-05-30 12:50:00	79.64
2011-05-30 14:50:00	79.505
2011-05-30 18:50:00	79.801
2011-05-30 22:50:00	79.175
2011-05-31 00:50:00	79.641
2011-05-31 07:40:00	79.559
2011-05-31 09:41:00	79.685
2011-05-31 11:41:00	79.396
2011-05-31 13:41:00	79.574
2011-05-31 15:41:00	79.527
2011-05-31 17:41:00	79.8
2011-05-31 19:41:00	79.695
2011-05-31 21:41:00	79.607
2011-05-31 23:41:00	79.662
2011-06-01 01:41:00	79.733
2011-06-01 03:41:00	79.784
2011-06-01 05:41:00	79.593
2011-06-01 07:41:00	79.42
2011-06-01 09:41:00	79.799
2011-06-01 11:41:00	79.397
2011-06-01 13:41:00	79.691
2011-06-01 15:41:00	79.483
2011-06-01 21:41:00	82.731
2011-06-01 23:41:00	82.23
2011-06-02 01:41:00	81.872
2011-06-02 03:41:00	82.388
2011-06-02 05:41:00	82.55
2011-06-02 07:41:00	82.142
2011-06-02 09:41:00	81.294
2011-06-02 11:41:00	80.975
2011-06-02 13:41:00	79.917
2011-06-02 15:41:00	80.291
2011-06-02 17:41:00	80.103
2011-06-02 19:41:00	79.917
2011-06-02 21:41:00	79.728
2011-06-03 03:41:00	79.433
2011-06-03 05:41:00	79.567
2011-06-03 07:41:00	79.653
2011-06-03 09:41:00	79.488
2011-06-03 11:41:00	79.258
2011-06-03 13:41:00	79.621
2011-06-03 15:41:00	79.503
2011-06-03 21:41:00	79.549
2011-06-03 23:41:00	79.542
2011-06-04 01:41:00	79.716
2011-06-04 03:41:00	79.598
2011-06-04 05:41:00	79.588
2011-06-04 07:41:00	79.609
2011-06-04 09:41:00	79.883
2011-06-04 11:41:00	79.947
2011-06-04 13:41:00	80.353
2011-06-04 15:41:00	80.255
2011-06-04 17:41:00	80.339
2011-06-04 19:41:00	80.194
2011-06-04 21:41:00	80.127
2011-06-04 23:41:00	79.828
2011-06-05 01:41:00	79.87
2011-06-05 07:41:00	82.377
2011-06-05 09:41:00	80.972
2011-06-05 11:42:00	80.787
2011-06-05 13:42:00	81.195
2011-06-05 15:42:00	81.217
2011-06-05 17:42:00	81.118
2011-06-05 19:42:00	81.41
2011-06-06 05:42:00	87.583
2011-06-06 07:42:00	84.061
2011-06-06 09:42:00	82.579
2011-06-06 11:42:00	83.254
2011-06-06 13:42:00	82.446
2011-06-06 15:42:00	82.615
2011-06-06 17:42:00	81.995
2011-06-06 19:42:00	82.468
2011-06-06 21:42:00	81.811
2011-06-06 23:42:00	81.801
2011-06-07 01:42:00	83.848
2011-06-07 03:42:00	83.72
2011-06-07 05:42:00	81.977
2011-06-07 07:42:00	82.46
2011-06-07 09:42:00	87.416
2011-06-07 11:42:00	80.046
2011-06-07 13:42:00	79.858
2011-06-07 15:42:00	79.838
2011-06-07 17:42:00	79.962
2011-06-07 19:42:00	80.338
2011-06-07 21:42:00	80.896
2011-06-07 23:42:00	80.012
2011-06-08 01:42:00	79.604
2011-06-08 03:42:00	79.654
2011-06-08 05:42:00	79.424
2011-06-08 07:42:00	79.507
2011-06-08 09:42:00	79.521
2011-06-08 11:42:00	79.991
2011-06-08 13:42:00	81.23
2011-06-08 15:42:00	81.362
2011-06-08 17:42:00	80.83
2011-06-08 21:42:00	81.184
2011-06-08 23:42:00	81.192
2011-06-09 01:42:00	81.752
2011-06-09 03:42:00	80.357
2011-06-09 07:42:00	80.499
2011-06-09 09:42:00	80.878
2011-06-09 11:42:00	85.731
2011-06-09 13:42:00	93.72
2011-06-09 15:42:00	95.774
2011-06-09 17:42:00	88.823
2011-06-09 19:42:00	91.577
2011-06-09 21:42:00	90.11
2011-06-09 23:42:00	88.555
2011-06-10 01:42:00	86.259
2011-06-10 03:42:00	85.758
2011-06-10 05:42:00	84.597
2011-06-10 07:42:00	86.336
2011-06-10 11:42:00	83.136
2011-06-10 13:42:00	82.647
2011-06-10 15:42:00	82.424
2011-06-10 17:43:00	81.927
2011-06-10 19:43:00	81.53
2011-06-10 21:43:00	81.756
2011-06-10 23:43:00	81.514
2011-06-11 01:43:00	81.696
2011-06-11 03:43:00	82.076
2011-06-11 05:43:00	82.039
2011-06-11 07:43:00	80.879
2011-06-11 09:43:00	80.324
2011-06-11 11:43:00	79.716
2011-06-11 13:43:00	79.605
2011-06-11 15:43:00	79.67
2011-06-11 17:43:00	79.8
2011-06-11 19:43:00	79.661
2011-06-11 21:43:00	79.765
2011-06-11 23:43:00	79.679
2011-06-12 01:43:00	79.737
2011-06-12 07:43:00	79.63
2011-06-12 09:43:00	79.451
2011-06-12 11:43:00	79.129
2011-06-12 13:43:00	79.471
2011-06-12 15:43:00	79.693
2011-06-12 17:43:00	80.027
2011-06-12 19:43:00	80.338
2011-06-13 05:43:00	80.914
2011-06-13 07:43:00	81.158
2011-06-13 09:43:00	80.63
2011-06-13 11:43:00	80.76
2011-06-13 13:43:00	81.227
2011-06-13 15:43:00	81.795
2011-06-13 17:43:00	82.293
2011-06-13 19:43:00	82.294
2011-06-13 21:43:00	81.74
2011-06-13 23:43:00	84.822
2011-06-14 01:43:00	84.596
2011-06-14 03:43:00	82.621
2011-06-14 05:43:00	83.225
2011-06-14 07:43:00	81.533
2011-06-14 09:43:00	80.001
2011-06-14 11:43:00	80.237
2011-06-14 13:43:00	80.231
2011-06-14 15:43:00	80.436
2011-06-14 17:43:00	80.686
2011-06-14 19:43:00	80.884
2011-06-14 21:43:00	80.623
2011-06-14 23:43:00	80.721
2011-06-15 01:43:00	81.331
2011-06-15 03:43:00	82.396
2011-06-15 05:43:00	81.999
2011-06-15 07:43:00	81.381
2011-06-15 09:43:00	80.248
2011-06-15 11:43:00	79.953
2011-06-15 13:43:00	80.972
2011-06-15 15:43:00	80.602
2011-06-15 21:43:00	80.279
2011-06-15 23:43:00	81.418
2011-06-16 01:44:00	80.734
2011-06-16 03:44:00	80.018
2011-06-16 05:44:00	80.396
2011-06-16 07:44:00	80.178
2011-06-16 09:44:00	80.274
2011-06-16 11:44:00	80.53
2011-06-16 13:44:00	79.744
2011-06-16 15:44:00	80.613
2011-06-16 17:44:00	80.678
2011-06-16 19:44:00	80.754
2011-06-16 21:44:00	80.188
2011-06-16 23:44:00	80.036
2011-06-17 01:44:00	80.477
2011-06-17 03:44:00	80.576
2011-06-17 05:44:00	80.083
2011-06-17 07:44:00	80.071
2011-06-17 09:44:00	80.215
2011-06-17 11:44:00	80.114
2011-06-17 13:44:00	80.058
2011-06-17 15:44:00	80.517
2011-06-17 21:44:00	80.793
2011-06-17 23:44:00	80.704
2011-06-18 01:44:00	80.113
2011-06-18 03:44:00	80.176
2011-06-18 05:44:00	80.131
2011-06-18 07:44:00	80.102
2011-06-18 09:44:00	80.945
2011-06-18 11:44:00	81.406
2011-06-18 13:44:00	81.505
2011-06-18 19:44:00	81.026
2011-06-18 21:44:00	80.778
2011-06-18 23:44:00	80.981
2011-06-19 01:44:00	80.763
2011-06-19 07:44:00	82.048
2011-06-19 09:44:00	81.695
2011-06-19 11:44:00	84.442
2011-06-19 13:44:00	86.622
2011-06-19 15:44:00	83.361
2011-06-19 17:44:00	81.545
2011-06-19 19:44:00	81.625
2011-06-20 05:44:00	81.401
2011-06-20 07:44:00	81.527
2011-06-20 09:44:00	81.475
2011-06-20 11:44:00	81.89
2011-06-20 13:44:00	82.883
2011-06-20 15:44:00	83.895
2011-06-20 17:44:00	83.668
2011-06-20 19:44:00	83.369
2011-06-20 21:44:00	83.7
2011-06-20 23:44:00	83.421
2011-06-21 01:44:00	82.821
2011-06-21 03:44:00	83.108
2011-06-21 05:44:00	81.579
2011-06-21 07:44:00	80.79
2011-06-21 09:45:00	80.988
2011-06-21 11:45:00	81.303
2011-06-21 13:45:00	82.315
2011-06-21 15:45:00	81.571
2011-06-21 17:45:00	84.884
2011-06-21 19:45:00	87.41
2011-06-21 21:45:00	85.432
2011-06-21 23:45:00	83.441
2011-06-22 01:45:00	82.759
2011-06-22 03:45:00	82.42
2011-06-22 05:45:00	81.833
2011-06-22 07:45:00	82.377
2011-06-22 09:45:00	83.585
2011-06-22 11:45:00	83.293
2011-06-22 13:45:00	83.257
2011-06-22 15:45:00	82.495
2011-06-22 17:45:00	82.123
2011-06-22 21:45:00	82.293
2011-06-22 23:45:00	82.42
2011-06-23 01:45:00	82.229
2011-06-23 03:45:00	82.269
2011-06-23 05:45:00	82.116
2011-06-23 07:45:00	80.236
2011-06-23 09:45:00	80.16
2011-06-23 11:45:00	80.057
2011-06-23 13:45:00	79.601
2011-06-23 15:45:00	79.625
2011-06-23 17:45:00	79.574
2011-06-23 19:45:00	79.413
2011-06-23 21:45:00	79.291
2011-06-23 23:45:00	79.411
2011-06-24 01:45:00	79.36
2011-06-24 03:45:00	79.645
2011-06-24 05:45:00	79.484
2011-06-24 07:45:00	79.372
2011-06-24 09:45:00	79.368
2011-06-24 11:45:00	79.44
2011-06-24 13:45:00	79.242
2011-06-24 15:45:00	79.37
2011-06-24 17:45:00	79.482
2011-06-24 19:45:00	79.348
2011-06-24 21:45:00	79.372
2011-06-24 23:45:00	79.622
2011-06-25 01:45:00	79.559
2011-06-25 03:45:00	79.748
2011-06-25 05:45:00	79.509
2011-06-25 07:45:00	79.509
2011-06-25 09:45:00	79.408
2011-06-25 11:45:00	79.614
2011-06-25 13:45:00	79.496
2011-06-25 15:45:00	79.505
2011-06-25 17:45:00	79.365
2011-06-25 19:45:00	79.345
2011-06-25 21:45:00	79.316
2011-06-25 23:45:00	79.449
2011-06-26 01:45:00	79.306
2011-06-26 07:45:00	79.505
2011-06-26 09:45:00	79.711
2011-06-26 11:46:00	79.563
2011-06-26 13:46:00	79.852
2011-06-26 15:46:00	79.818
2011-06-26 17:46:00	79.523
2011-06-26 19:46:00	79.519
2011-06-27 05:46:00	79.379
2011-06-27 09:46:00	79.561
2011-06-27 11:46:00	79.629
2011-06-27 13:46:00	84.155
2011-06-27 15:46:00	84.494
2011-06-27 17:46:00	82.696
2011-06-27 19:46:00	82.093
2011-06-27 21:46:00	81.753
2011-06-27 23:46:00	81.928
2011-06-28 01:46:00	80.434
2011-06-28 03:46:00	81.39
2011-06-28 05:46:00	83.238
2011-06-28 07:46:00	84.09
2011-06-28 09:46:00	86.537
2011-06-28 11:46:00	84.23
2011-06-28 13:46:00	83.898
2011-06-28 15:46:00	83.507
2011-06-28 17:46:00	84.566
2011-06-28 19:46:00	84.879
2011-06-28 21:46:00	85.041
2011-06-28 23:46:00	85.861
2011-06-29 01:46:00	85.209
2011-06-29 03:46:00	84.564
2011-06-29 05:46:00	85.033
2011-06-29 07:46:00	82.935
2011-06-29 09:46:00	83.227
2011-06-29 11:46:00	82.593
2011-06-29 13:46:00	82.297
2011-06-29 15:46:00	82.237
2011-06-29 17:46:00	84.738
2011-06-29 21:46:00	87.694
2011-06-29 23:46:00	85.769
2011-06-30 01:46:00	82.71
2011-06-30 03:46:00	82.964
2011-06-30 05:46:00	82.621
2011-06-30 07:46:00	82.445
2011-06-30 09:46:00	82.46
2011-06-30 11:46:00	81.977
2011-06-30 13:46:00	82.005
2011-06-30 15:46:00	81.932
2011-06-30 17:46:00	82.156
2011-06-30 19:46:00	82.235
2011-06-30 21:46:00	82.277
2011-06-30 23:46:00	82.138
2011-07-01 01:46:00	82.183
2011-07-01 03:46:00	81.151
2011-07-01 05:46:00	81.161
2011-07-01 07:46:00	81.237
2011-07-01 09:46:00	81.411
2011-07-01 11:46:00	81.336
2011-07-01 13:46:00	80.995
2011-07-01 15:46:00	80.706
2011-07-01 17:47:00	81.158
2011-07-01 19:47:00	81.004
2011-07-01 21:47:00	81.094
2011-07-01 23:47:00	81.193
2011-07-02 01:47:00	81.224
2011-07-02 03:47:00	81.006
2011-07-02 05:47:00	80.866
2011-07-02 07:47:00	81.45
2011-07-02 09:47:00	81.403
2011-07-02 11:47:00	81.357
2011-07-02 13:47:00	81.301
2011-07-02 15:47:00	81.232
2011-07-02 17:47:00	81.388
2011-07-02 19:47:00	81.01
2011-07-02 21:47:00	79.785
2011-07-02 23:47:00	79.415
2011-07-03 01:47:00	79.523
2011-07-03 07:47:00	79.576
2011-07-03 09:47:00	79.602
2011-07-03 11:47:00	79.594
2011-07-03 13:47:00	79.551
2011-07-03 15:47:00	79.46
2011-07-03 17:47:00	79.423
2011-07-03 19:47:00	79.406
2011-07-04 05:47:00	79.626
2011-07-04 07:47:00	79.513
2011-07-04 09:47:00	79.601
2011-07-04 11:47:00	79.442
2011-07-04 13:47:00	79.458
2011-07-04 15:47:00	79.381
2011-07-04 17:47:00	79.91
2011-07-04 19:47:00	80.034
2011-07-04 21:47:00	80.23
2011-07-04 23:47:00	80.603
2011-07-05 01:47:00	82.711
2011-07-05 03:47:00	83.799
2011-07-05 05:47:00	83.765
2011-07-05 07:47:00	82.121
2011-07-05 09:47:00	82.001
2011-07-05 11:47:00	81.902
2011-07-05 13:47:00	80.868
2011-07-05 15:47:00	80.747
2011-07-05 17:47:00	80.668
2011-07-05 19:47:00	80.755
2011-07-05 21:47:00	80.976
2011-07-05 23:47:00	80.952
2011-07-06 01:47:00	81.45
2011-07-06 03:47:00	81.658
2011-07-06 05:47:00	82.113
2011-07-06 07:47:00	84.884
2011-07-06 09:47:00	84.964
2011-07-06 11:47:00	86.195
2011-07-06 13:47:00	87.21
2011-07-06 15:47:00	85.536
2011-07-06 17:47:00	80.827
2011-07-07 03:48:00	79.634
2011-07-07 05:48:00	79.471
2011-07-07 07:48:00	79.554
2011-07-07 09:48:00	79.603
2011-07-07 11:48:00	79.751
2011-07-07 13:48:00	79.523
2011-07-07 15:48:00	79.743
2011-07-07 17:48:00	79.002
2011-07-07 19:48:00	79.437
2011-07-08 01:48:00	79.88
2011-07-08 03:48:00	79.717
2011-07-08 05:48:00	79.816
2011-07-08 07:48:00	79.669
2011-07-08 09:48:00	79.496
2011-07-08 11:48:00	79.388
2011-07-08 13:48:00	79.723
2011-07-08 15:48:00	80.169
2011-07-08 17:48:00	79.778
2011-07-08 19:48:00	79.391
2011-07-08 21:48:00	78.949
2011-07-08 23:48:00	79.339
2011-07-09 01:48:00	79.417
2011-07-09 03:48:00	79.261
2011-07-09 05:48:00	79.296
2011-07-09 07:48:00	79.813
2011-07-09 09:48:00	79.917
2011-07-09 11:48:00	79.861
2011-07-09 13:48:00	79.65
2011-07-09 19:48:00	79.461
2011-07-09 21:48:00	78.999
2011-07-09 23:48:00	79.756
2011-07-10 01:48:00	79.986
2011-07-10 07:48:00	80.347
2011-07-10 09:48:00	79.71
2011-07-10 11:48:00	79.629
2011-07-10 13:48:00	80.134
2011-07-10 15:48:00	79.76
2011-07-10 17:48:00	79.993
2011-07-10 19:48:00	79.74
2011-07-11 05:48:00	81.954
2011-07-11 07:48:00	82.233
2011-07-11 09:48:00	81.875
2011-07-11 11:48:00	81.632
2011-07-11 13:48:00	81.646
2011-07-11 15:48:00	81.898
2011-07-11 17:48:00	81.898
2011-07-11 19:48:00	81.887
2011-07-11 21:48:00	81.653
2011-07-11 23:48:00	80.829
2011-07-12 01:48:00	80.483
2011-07-12 03:48:00	80.472
2011-07-12 05:48:00	80.607
2011-07-12 07:48:00	80.958
2011-07-12 09:49:00	81.045
2011-07-12 11:49:00	80.781
2011-07-12 13:49:00	81.047
2011-07-12 15:49:00	80.774
2011-07-12 17:49:00	81.297
2011-07-12 19:49:00	80.538
2011-07-12 21:49:00	80.814
2011-07-12 23:49:00	80.723
2011-07-13 01:49:00	81.126
2011-07-13 03:49:00	81.059
2011-07-13 05:49:00	81.053
2011-07-13 07:49:00	80.744
2011-07-13 09:49:00	80.703
2011-07-13 11:49:00	81.203
2011-07-13 13:49:00	82.011
2011-07-13 15:49:00	82.862
2011-07-13 17:49:00	82.562
2011-07-13 21:49:00	81.767
2011-07-13 23:49:00	81.969
2011-07-14 01:49:00	81.338
2011-07-14 03:49:00	81.58
2011-07-14 05:49:00	81.16
2011-07-14 07:49:00	81.258
2011-07-14 09:49:00	81.24
2011-07-14 11:49:00	81.354
2011-07-14 13:49:00	80.529
2011-07-14 15:49:00	80.558
2011-07-14 17:49:00	80.364
2011-07-14 19:49:00	80.261
2011-07-15 01:49:00	80.737
2011-07-15 03:49:00	80.977
2011-07-15 05:49:00	81.353
2011-07-15 07:49:00	81.123
2011-07-15 09:49:00	81.876
2011-07-15 11:49:00	81.721
2011-07-15 13:49:00	82.101
2011-07-15 15:49:00	82.031
2011-07-15 17:49:00	83.064
2011-07-15 19:49:00	84.357
2011-07-15 21:49:00	83.549
2011-07-15 23:49:00	82.827
2011-07-16 01:49:00	81.889
2011-07-16 03:49:00	81.881
2011-07-16 05:49:00	81.9
2011-07-16 09:49:00	82.271
2011-07-16 11:49:00	83.863
2011-07-16 13:49:00	84.39
2011-07-16 15:49:00	83.374
2011-07-16 17:49:00	80.802
2011-07-16 19:49:00	81.049
2011-07-16 21:49:00	81.122
2011-07-16 23:49:00	81.221
2011-07-17 01:49:00	81.312
2011-07-17 07:49:00	82.371
2011-07-17 09:49:00	81.122
2011-07-17 11:50:00	81.719
2011-07-17 13:50:00	81.189
2011-07-17 15:50:00	80.666
2011-07-17 17:50:00	80.987
2011-07-17 19:50:00	80.811
2011-07-18 05:50:00	81.241
2011-07-18 07:50:00	81.379
2011-07-18 09:50:00	81.276
2011-07-18 11:50:00	81.185
2011-07-18 13:50:00	81.372
2011-07-18 15:50:00	81.218
2011-07-18 17:50:00	81.303
2011-07-18 19:50:00	81.357
2011-07-18 21:50:00	81.199
2011-07-18 23:50:00	81.104
2011-07-19 01:50:00	80.844
2011-07-19 03:50:00	80.508
2011-07-19 05:50:00	80.132
2011-07-19 07:50:00	80.315
2011-07-19 09:50:00	80.434
2011-07-19 11:50:00	80.369
2011-07-19 13:50:00	80.392
2011-07-19 15:50:00	80.322
2011-07-19 17:50:00	80.433
2011-07-19 19:50:00	80.016
2011-07-19 21:50:00	79.518
2011-07-19 23:50:00	79.573
2011-07-20 01:50:00	79.804
2011-07-20 03:50:00	79.68
2011-07-20 05:50:00	79.396
2011-07-20 07:50:00	79.521
2011-07-20 09:50:00	79.643
2011-07-20 11:50:00	79.566
2011-07-20 13:50:00	79.912
2011-07-20 15:50:00	79.632
2011-07-20 17:50:00	79.493
2011-07-20 21:50:00	79.57
2011-07-20 23:50:00	79.66
2011-07-21 01:50:00	79.511
2011-07-21 03:50:00	79.597
2011-07-21 05:50:00	79.842
2011-07-21 07:50:00	80.016
2011-07-21 09:50:00	80.323
2011-07-21 11:50:00	80.284
2011-07-21 13:50:00	80.465
2011-07-21 15:50:00	80.637
2011-07-21 17:50:00	80.393
2011-07-21 19:50:00	80.726
2011-07-21 21:50:00	81.455
2011-07-21 23:50:00	81.568
2011-07-22 01:50:00	81.753
2011-07-22 03:50:00	81.765
2011-07-22 05:50:00	82.361
2011-07-22 07:50:00	81.914
2011-07-22 09:50:00	82.002
2011-07-22 11:50:00	82.397
2011-07-22 13:50:00	82.127
2011-07-22 15:50:00	82.194
2011-07-22 17:51:00	82.046
2011-07-22 21:51:00	82.001
2011-07-22 23:51:00	82.306
2011-07-23 01:51:00	83.504
2011-07-23 03:51:00	85.776
2011-07-23 05:51:00	84.823
2011-07-23 07:51:00	85.5
2011-07-23 09:51:00	85.278
2011-07-23 11:51:00	85.592
2011-07-23 13:51:00	85.472
2011-07-23 15:51:00	85.613
2011-07-23 17:51:00	85.458
2011-07-24 01:51:00	84.625
2011-07-24 07:51:00	84.192
2011-07-24 09:51:00	81.809
2011-07-24 11:51:00	81.271
2011-07-24 17:51:00	81.26
2011-07-24 19:51:00	81.093
2011-07-25 05:51:00	81.251
2011-07-25 07:51:00	81.515
2011-07-25 09:51:00	81.295
2011-07-25 11:51:00	81.189
2011-07-25 13:51:00	81.151
2011-07-25 15:51:00	80.709
2011-07-25 17:51:00	80.977
2011-07-25 19:51:00	80.978
2011-07-25 21:51:00	80.667
2011-07-25 23:51:00	80.333
2011-07-26 01:51:00	80.147
2011-07-26 03:51:00	80.33
2011-07-26 05:51:00	80.179
2011-07-26 07:51:00	79.974
2011-07-26 09:51:00	79.777
2011-07-26 11:51:00	79.95
2011-07-26 13:51:00	79.925
2011-07-26 15:51:00	80.098
2011-07-26 17:51:00	80.591
2011-07-26 19:51:00	80.582
2011-07-26 21:51:00	80.554
2011-07-26 23:51:00	80.492
2011-07-27 01:51:00	80.183
2011-07-27 03:51:00	81.86
2011-07-27 05:51:00	82.747
2011-07-27 07:51:00	82.745
2011-07-27 09:51:00	82.201
2011-07-27 11:51:00	82.117
2011-07-27 13:51:00	82.036
2011-07-27 15:51:00	81.934
2011-07-27 17:51:00	82.923
2011-07-27 21:51:00	87.209
2011-07-27 23:51:00	92.763
2011-07-28 01:52:00	91.281
2011-07-28 03:52:00	87.26
2011-07-28 05:52:00	86.468
2011-07-28 07:52:00	87.736
2011-07-28 09:52:00	87.008
2011-07-28 11:52:00	87.376
2011-07-28 13:52:00	86.474
2011-07-28 15:52:00	86.519
2011-07-28 17:52:00	86.478
2011-07-28 19:52:00	86.708
2011-07-28 21:52:00	86.411
2011-07-28 23:52:00	86.434
2011-07-29 01:52:00	86.26
2011-07-29 03:52:00	81.752
2011-07-29 05:52:00	81.587
2011-07-29 07:52:00	81.121
2011-07-29 09:52:00	80.761
2011-07-29 11:52:00	80.799
2011-07-29 13:52:00	80.648
2011-07-29 15:52:00	80.514
2011-07-29 17:52:00	80.397
2011-07-29 19:52:00	80.357
2011-07-29 21:52:00	80.567
2011-07-29 23:52:00	80.638
2011-07-30 01:52:00	80.631
2011-07-30 03:52:00	80.6
2011-07-30 05:52:00	80.53
2011-07-30 07:52:00	80.482
2011-07-30 09:52:00	80.345
2011-07-30 11:52:00	80.33
2011-07-30 13:52:00	80.532
2011-07-30 15:52:00	80.551
2011-07-30 17:52:00	80.607
2011-07-30 19:52:00	80.626
2011-07-30 21:52:00	80.493
2011-07-30 23:52:00	80.55
2011-07-31 01:52:00	80.105
2011-07-31 07:52:00	79.653
2011-07-31 09:52:00	79.711
2011-07-31 11:52:00	79.909
2011-07-31 13:52:00	79.706
2011-07-31 15:52:00	79.81
2011-07-31 17:52:00	79.769
2011-07-31 19:52:00	79.737
2011-08-01 05:52:00	79.803
2011-08-01 07:52:00	79.782
2011-08-01 09:52:00	80.205
2011-08-01 11:52:00	80.08
2011-08-01 13:52:00	80.065
2011-08-01 15:52:00	79.897
2011-08-01 17:52:00	80.174
2011-08-01 19:52:00	79.784
2011-08-01 21:52:00	79.96
2011-08-01 23:52:00	79.733
2011-08-02 01:52:00	79.706
2011-08-02 03:52:00	79.887
2011-08-02 05:52:00	80.431
2011-08-02 07:52:00	80.329
2011-08-02 09:53:00	80.232
2011-08-02 11:53:00	80.37
2011-08-02 13:53:00	80.092
2011-08-02 15:53:00	81.121
2011-08-02 17:53:00	81.655
2011-08-02 19:53:00	81.674
2011-08-02 21:53:00	81.125
2011-08-02 23:53:00	80.901
2011-08-03 01:53:00	81.63
2011-08-03 03:53:00	80.921
2011-08-03 05:53:00	80.967
2011-08-03 07:53:00	81.614
2011-08-03 09:53:00	81.057
2011-08-03 11:53:00	83.485
2011-08-03 13:53:00	81.975
2011-08-03 15:53:00	81.104
2011-08-03 17:53:00	80.979
2011-08-03 23:53:00	81.369
2011-08-04 01:53:00	81.731
2011-08-04 05:53:00	81.915
2011-08-04 07:53:00	81.841
2011-08-04 09:53:00	82.581
2011-08-04 11:53:00	82.913
2011-08-04 13:53:00	82.949
2011-08-04 15:53:00	83.377
2011-08-04 17:53:00	83.666
2011-08-04 19:53:00	83.207
2011-08-04 21:53:00	83.495
2011-08-04 23:53:00	83.202
2011-08-05 01:53:00	83.977
2011-08-05 03:53:00	83.33
2011-08-05 05:53:00	82.981
2011-08-05 07:53:00	82.506
2011-08-05 09:53:00	83.16
2011-08-05 11:53:00	82.992
2011-08-05 13:53:00	83.059
2011-08-05 15:53:00	82.283
2011-08-05 17:53:00	82.185
2011-08-05 19:53:00	81.822
2011-08-05 21:53:00	81.71
2011-08-05 23:53:00	81.807
2011-08-06 01:53:00	82.573
2011-08-06 03:53:00	82.296
2011-08-06 05:53:00	82.105
2011-08-06 07:53:00	81.601
2011-08-06 09:53:00	81.188
2011-08-06 11:53:00	80.642
2011-08-06 13:53:00	80.809
2011-08-06 15:53:00	80.555
2011-08-06 17:53:00	80.692
2011-08-06 19:53:00	80.543
2011-08-06 21:53:00	80.636
2011-08-06 23:53:00	80.624
2011-08-07 01:53:00	80.628
2011-08-07 07:53:00	80.892
2011-08-07 09:53:00	80.859
2011-08-07 11:54:00	80.679
2011-08-07 13:54:00	80.793
2011-08-07 15:54:00	80.89
2011-08-07 17:54:00	80.79
2011-08-07 19:54:00	80.821
2011-08-08 05:54:00	80.631
2011-08-08 07:54:00	80.449
2011-08-08 09:54:00	80.544
2011-08-08 11:54:00	80.643
2011-08-08 13:54:00	80.606
2011-08-08 15:54:00	81.225
2011-08-08 17:54:00	81.381
2011-08-08 19:54:00	81.207
2011-08-18 12:28:00	79.574
2011-08-18 17:28:00	80.301
2011-08-18 21:28:00	80.129
2011-08-18 23:28:00	79.945
2011-08-19 02:29:00	80.103
2011-08-19 08:29:00	80.491
2011-08-19 12:29:00	81.075
2011-08-19 14:29:00	80.742
2011-08-19 16:29:00	81.14
2011-08-19 18:29:00	81.08
2011-08-19 20:29:00	80.985
2011-08-19 22:29:00	80.966
2011-08-20 00:29:00	81.024
2011-08-20 02:29:00	80.778
2011-08-20 04:29:00	80.499
2011-08-20 06:29:00	80.096
2011-08-20 08:29:00	80.417
2011-08-20 10:29:00	80.625
2011-08-20 12:29:00	81.014
2011-08-20 14:29:00	81.1
2011-08-20 16:29:00	80.543
2011-08-20 18:29:00	80.551
2011-08-20 20:29:00	80.703
2011-08-20 22:29:00	80.745
2011-08-21 00:29:00	80.73
2011-08-21 02:29:00	81.004
2011-08-21 08:29:00	80.684
2011-08-21 10:29:00	81.172
2011-08-21 12:29:00	79.759
2011-08-21 14:29:00	79.923
2011-08-21 16:29:00	79.838
2011-08-21 18:29:00	79.69
2011-08-21 20:29:00	79.638
2011-08-22 06:29:00	80.869
2011-08-22 08:29:00	80.943
2011-08-22 10:29:00	80.01
2011-08-22 12:29:00	80.227
2011-08-22 14:29:00	80.434
2011-08-22 16:29:00	80.299
2011-08-22 18:30:00	80.431
2011-08-22 20:30:00	80.305
2011-08-22 22:30:00	80.097
2011-08-23 00:30:00	80.163
2011-08-23 02:30:00	80.512
2011-08-23 05:30:00	84.942
2011-08-23 07:30:00	83.623
2011-08-29 09:05:00	81.427
2011-08-29 11:05:00	81.498
2011-08-29 13:05:00	81.564
2011-08-29 15:05:00	81.372
2011-08-29 17:05:00	81.381
2011-08-29 19:05:00	81.417
2011-08-29 21:05:00	81.944
2011-08-29 23:05:00	81.762
2011-08-30 01:05:00	81.659
2011-08-30 03:05:00	82.308
2011-08-30 05:05:00	82.159
2011-08-30 07:05:00	81.893
2011-08-30 09:05:00	82.013
2011-08-30 11:05:00	82.407
2011-08-30 13:05:00	83.27
[truncated: 11,605 more rows]

## Sheet: WLG
time	mole fractions
2012-03-28 01:04:00	79.91
2012-04-04 00:55:00	87.45
2012-04-11 00:24:00	78.73
2012-04-18 00:53:00	78.95
2012-04-25 00:45:00	78.99
2012-05-02 00:58:00	79.7
2012-05-10 00:51:00	86.3
2012-05-17 01:31:00	82.67
2012-05-26 01:02:00	81.12
2012-05-30 00:47:00	80.17
2012-06-06 00:42:00	80.67
2012-06-13 01:11:00	84.85
2012-07-01 00:43:00	82.71
2012-07-05 00:38:00	80.22
2012-07-14 01:36:00	86.29
2012-07-19 00:47:00	86.08
2012-07-25 00:48:00	81.48
2012-08-02 00:54:00	83.57
2012-08-23 00:32:00	80.74
2012-08-29 00:59:00	85.38
2012-09-14 00:19:00	82.72
2012-09-19 01:13:00	86.26
2012-09-26 01:13:00	83.73
2012-10-03 01:09:00	81.34
2012-10-12 00:49:00	83.81
2012-10-17 00:30:00	80.58
2012-11-07 00:37:00	88.32
2012-11-14 00:40:00	80.79
2012-11-21 01:05:00	85.07
2012-11-28 00:17:00	80.44
2013-01-02 00:36:00	80.3
2013-01-09 00:49:00	81.17
2013-01-16 00:54:00	81.39
2013-01-23 00:50:00	81.03
2013-01-30 00:54:00	80.28
2013-02-06 01:16:00	80.36
2013-02-13 01:27:00	81.47
2013-02-20 00:17:00	80.53
2013-02-27 00:22:00	82.79
2013-03-06 00:52:00	80.24
2013-03-13 00:49:00	80.7
2013-03-20 00:49:00	82.36
2013-04-03 00:31:00	81.9
2013-04-10 00:57:00	93.24
2013-04-17 00:47:00	80.8
2013-04-24 00:47:00	93.27
2013-05-01 00:28:00	84.46
2013-05-09 00:30:00	82.37
2013-05-18 00:22:00	80.94
2013-05-22 00:16:00	80.62
2013-05-29 00:55:00	85.76
2013-06-05 00:18:00	86.31
2013-06-12 00:29:00	86.28
2013-06-27 00:15:00	81.82
2013-07-05 00:25:00	86.92
2013-07-10 00:22:00	86.25
2013-07-17 00:23:00	85.81
2013-08-07 00:20:00	80.82
2013-08-14 00:16:00	82.39
2013-11-01 00:33:00	81.26
2013-11-06 00:30:00	81.3
2013-11-27 00:12:00	81.8
2013-12-04 00:14:00	81.21
2013-12-11 00:32:00	87.58
2013-12-18 00:47:00	82.12
2013-12-25 00:54:00	82.57
2014-01-01 01:00:00	81.33
2014-01-08 00:40:00	82.55
2014-01-15 00:24:00	81.41
2014-01-23 00:52:00	81.28
2014-01-29 00:38:00	81.31
2014-02-05 00:14:00	80.84
2014-02-19 00:46:00	82.08
2014-02-27 00:23:00	83.07
2014-03-19 00:40:00	92.29
2014-04-02 00:21:00	83.22
2014-04-14 00:34:00	81.86
2014-04-16 00:31:00	81.67
2014-04-23 00:40:00	80.79
2014-04-30 00:50:00	83.01
2014-05-14 00:20:00	82.4
2014-05-21 00:16:00	81.54
2014-05-28 00:51:00	90.64
2014-06-04 00:16:00	86.75
2014-06-15 00:29:00	92.34
2014-06-18 00:18:00	84.43
2014-06-25 00:35:00	89.48
2014-07-02 00:36:00	81.47
2014-07-10 00:40:00	85.2
2014-07-16 00:25:00	83.66
2014-07-30 00:27:00	88.31
2014-08-06 00:25:00	111.95
2014-08-13 00:15:00	82.79
2014-08-28 00:38:00	86.62
2014-09-03 00:40:00	83.65
2014-09-10 00:31:00	84.84
2014-09-17 00:41:00	81.8
2014-09-24	81.47
2014-10-01	81.45
2014-10-08 00:23:00	85.31
2014-10-15 00:33:00	81.73
2014-10-23 00:35:00	81.33
2014-10-30 00:58:00	85.61
2014-11-12 00:46:00	83.49
2014-11-19	81.5
2014-11-26	81.34
2014-12-04	81.52
2014-12-10	84.76
2014-12-31 00:36:00	81.68
2015-01-07 00:30:00	81.68
2015-01-14 00:27:00	81.67
2015-01-21 00:37:00	81.61
2015-02-04 00:41:00	83.32
2015-02-11 00:25:00	81.24
2015-02-18 00:35:00	87.93
2015-02-25 00:15:00	81.51
2015-03-04 00:34:00	92.52
2015-03-12 00:33:00	81.42
2015-03-25 00:28:00	81.59
2015-04-01 00:42:00	82.39
2015-04-08 00:36:00	82.28
2015-04-15 00:28:00	81.4
2015-04-22 00:20:00	83.3
2015-04-29 00:25:00	83.22
2015-05-06 00:39:00	81.7
2015-05-13 00:23:00	86.23
2015-05-21 00:51:00	82.54
2015-05-27 00:19:00	89.54
2015-06-03 00:23:00	83.9
2015-06-10 00:37:00	81.86
2015-06-17 00:16:00	104.69
2015-06-25 00:16:00	86.12
2015-07-01 00:36:00	84.89
2015-07-09 00:18:00	81.95
2015-07-23 00:20:00	83
2015-07-30 00:16:00	84.11
2015-08-05 00:20:00	87.73
2015-10-28 00:22:00	83.8
2015-11-07 00:17:00	100.78
2015-11-11 00:15:00	87.51
2015-11-18 00:35:00	82.72
2015-11-25 00:25:00	83.2
2015-12-16 00:27:00	83.13
2015-12-23 00:50:00	97.22
2016-01-06 00:21:00	82.8
2016-01-13 00:23:00	85.16
2016-01-20 00:20:00	83.07
2016-01-27 00:22:00	83.17
2016-02-03 00:19:00	83.51
2016-02-10 00:21:00	82.43
2016-02-17 00:15:00	84.75
2016-02-25 00:21:00	82.63
2016-03-02 00:18:00	82.93
2016-03-09 00:24:00	83.08
2016-03-16 00:19:00	86.56
2016-03-25 00:27:00	82.2
2016-03-30 00:29:00	84.93
2016-04-06 00:44:00	86.14
2016-04-13 01:06:00	87.24
2016-04-20 00:18:00	83.74
2016-04-27 00:37:00	83.06
2016-05-04 00:36:00	82.78
2016-05-11 00:20:00	82.54
2016-05-18 00:29:00	84.11
2016-05-26 00:24:00	83.17
2016-06-08 00:56:00	101.75
2016-06-15 00:50:00	87.47
2016-06-22 00:43:00	83.7
2016-06-30 00:20:00	83.6
2016-07-06 00:22:00	86.98
2016-07-16 00:47:00	91.78
2016-07-20 00:20:00	84.81
2016-07-27 00:40:00	83.87
2016-08-04 00:30:00	118.81
2016-08-10 00:39:00	88.4
2016-08-17 00:27:00	86.58
2016-08-24 00:56:00	88.88
2016-09-02 00:20:00	89.64
2016-09-07 00:25:00	84.68
2016-09-15 00:20:00	84.82
2016-09-28 00:46:00	83.73
2016-10-05 00:21:00	83.43
2016-10-13 00:50:00	87.1
2016-10-19 00:26:00	87.39
2016-10-26 01:06:00	87.81
2016-11-02 01:39:00	83.27
2016-11-09 00:23:00	83.8
2016-11-16 00:25:00	86.38
2016-11-23 00:39:00	89.26
2016-12-14 00:15:00	87.26
2016-12-21 00:54:00	83.97
2016-12-28 00:23:00	83.55
2017-01-04 00:30:00	83.34
2017-01-11 00:31:00	84.23
2017-01-18 00:46:00	83.99
2017-01-25 00:27:00	83.98
2017-02-02 00:27:00	83.8
2017-02-23 00:23:00	85.81
2017-03-01 00:33:00	84.57
2017-03-08 00:27:00	84.54
2017-03-16 00:41:00	84.17
2017-03-22 00:31:00	83.72
2017-03-29 00:34:00	91.15
2017-04-05 00:21:00	83.79
2017-04-12 00:21:00	85
2017-04-19 00:25:00	84.53
2017-05-03 00:29:00	84.29
2017-05-10 00:25:00	130.87
2017-05-17 00:17:00	88.26
2017-05-25 00:21:00	90.79
2017-06-01 00:19:00	86.48
2017-06-07 00:26:00	88.06
2017-06-14 00:32:00	93.69
2017-06-21 00:21:00	84.12
2017-06-28 00:21:00	86.62
2017-07-07 00:21:00	98.17
2017-07-12 01:07:00	84.97
2017-07-19 00:22:00	91.15
2017-08-30 00:25:00	85.83
2017-09-06 00:15:00	85.12
2017-09-13 00:22:00	85.15
2017-09-20 00:40:00	85.86
2017-09-27 00:24:00	88.8
2017-10-04 00:55:00	86.34
2017-10-11 00:23:00	84.85
2017-10-18 00:23:00	84.81
2017-10-25 00:20:00	84.86
2017-11-01 00:32:00	84.22
2017-11-08 00:20:00	84.13
2017-11-15 00:21:00	85.36
2017-11-29 00:30:00	87.58
2017-12-06 00:26:00	88.34
2017-12-13 00:26:00	90.15
2017-12-20 00:21:00	84.29
2017-12-27 00:24:00	84.14
2018-01-04 00:25:00	86.91
2018-01-10 00:15:00	84.22
2018-01-17 00:22:00	84.4
2018-01-24 00:33:00	117.95
2018-01-31 00:20:00	86.12
2018-02-07 00:24:00	101.57
2018-02-14 00:24:00	84.03
2018-02-21 00:36:00	85.01
2018-02-28 00:21:00	84.3
2018-03-07 00:26:00	84.25
2018-03-14 00:18:00	84.21
2018-03-22 00:16:00	85.65
2018-03-28 00:23:00	84.32
2018-04-04 00:23:00	84.3
2018-04-25 00:25:00	86.29
2018-05-02 00:24:00	85.25
2018-05-11 00:21:00	84.96
2018-05-17 00:21:00	89.34
2018-05-23 00:21:00	84.4
2018-05-30 00:18:00	93.82
2018-06-06 00:22:00	86.5
2018-06-14 00:23:00	86.01
2018-07-04 00:21:00	87.56
2018-07-11 00:29:00	84.9
2018-08-01 00:24:00	89.22
2018-08-08 00:21:00	90.54
2018-11-21 00:31:00	84.86
2018-11-28 00:23:00	84.97
2018-12-19 00:23:00	84.7
2018-12-26 00:24:00	85.2
2019-01-02 00:22:00	84.46
2019-01-09 00:24:00	86.55
2019-01-16 00:25:00	85.41
2019-01-23 00:22:00	86.35
2019-02-06 00:45:00	85.69
2019-02-13 00:30:00	85
2019-02-27 00:40:00	87.47
2019-03-06 00:28:00	92.32
2019-03-13 00:22:00	94.81
2019-03-21 00:24:00	86.32
2019-03-27 00:20:00	85.32
2019-04-03 00:21:00	87.62
2019-04-17 00:25:00	85.23
2019-04-24 00:26:00	84.98
2019-05-01 00:22:00	85.44
2019-05-08 00:20:00	88.14
2019-05-15 00:20:00	86.09
2019-05-22 00:23:00	96.39
2019-06-01 00:20:00	85.51
2019-06-06 00:22:00	87.02
2019-06-12 00:22:00	86.28
2019-06-19 00:23:00	92.26
2019-06-28 00:20:00	93.98
2019-07-04 00:38:00	95.94
2019-07-10 00:27:00	87.12
2019-07-18 00:18:00	86.5
2019-07-24 00:19:00	86.07
2019-07-31 00:24:00	88.05
2019-08-07 00:20:00	87.63
2019-08-14 00:20:00	92.07
2019-08-21 00:21:00	88.16
2019-08-29 00:20:00	88.31
2019-09-04 00:21:00	87.45
2019-09-11 00:22:00	85.9
2019-09-20 00:20:00	98.68
2019-10-12 00:26:00	86.59
2019-10-16 00:30:00	86.21
2019-10-23 00:24:00	85.14
2019-10-30 00:20:00	85.41
2019-11-06 00:20:00	85.99
2019-11-20 00:45:00	87.16
2019-11-27 00:25:00	93.92
2019-12-04 00:24:00	85.75
2019-12-11 00:20:00	85.84
2019-12-18 00:25:00	86.05
2019-12-25 00:38:00	85.67
2020-01-01 00:21:00	85.81
2020-01-08 00:25:00	99.22
2020-01-15 00:15:00	88.56
2020-01-23 00:19:00	90.55
2020-01-29 00:26:00	85.96
2020-02-05 00:28:00	86.29
2020-02-12 00:23:00	85.85
2020-02-19 00:22:00	85.72
2020-02-26 00:20:00	86.12
2020-03-04 00:20:00	86.32
2020-03-11 00:18:00	86.73
2020-03-18 00:20:00	93.5
2020-03-26 00:22:00	100
2020-04-04 00:25:00	99.86
2020-04-15 00:20:00	94.87
2020-04-29 00:20:00	88.2
2020-05-09 00:20:00	86.63
2020-05-13 00:20:00	88.91
2020-06-03 00:28:00	88.94
2020-06-10 00:19:00	90.02
2020-06-18 00:20:00	89.45
2020-06-24 00:19:00	87.01
2020-07-02 00:26:00	91.14
2020-07-08 00:30:00	91.38
2020-07-15 00:30:00	93.18
2020-07-22 00:22:00	90.94
2020-07-29 00:20:00	91.52
2020-08-12 00:20:00	85.46
2020-08-19 00:23:00	89.94
2020-08-27 00:20:00	88.19
2020-09-02 00:20:00	92.67
2020-09-09 00:26:00	91.45
2020-09-23 00:38:00	88.94
2020-10-04 00:21:00	91.6
2020-10-07 00:20:00	89.97
2020-10-15 00:20:00	90.52
2020-10-22 00:19:00	87.94
2020-10-28 00:25:00	87.41
2020-11-04 00:38:00	90.32
2020-11-25 00:20:00	93.25
2020-12-02 00:30:00	86.47
2020-12-09 00:34:00	86.76
2020-12-17 00:19:00	109.67
2020-12-23 00:19:00	86.91
2020-12-30 00:20:00	86.42
2021-01-06 00:20:00	87.25
2021-01-13 00:20:00	88.05
2021-01-20 00:22:00	87.91
2021-01-27 00:28:00	87.74
2021-02-03 00:19:00	88.34
2021-02-10 00:20:00	87.08
2021-02-17 00:19:00	96.59
2021-02-24 00:26:00	105.57
2021-03-03 00:30:00	87.42
2021-03-14 00:30:00	87.64
2021-03-17 00:22:00	85.91
2021-03-24 00:20:00	102.59
2021-04-03 00:20:00	90.45
2021-04-21 00:20:00	90.9
2021-05-05 00:26:00	91.57
2021-05-13 01:12:00	90.56
2021-05-19 00:38:00	87.84
2021-05-26 00:21:00	89.04
2021-06-02 00:20:00	119.69
2021-06-09 00:20:00	87.57
2021-06-20 00:19:00	93.61
2021-06-27 00:25:00	100.52
2021-06-30 00:38:00	110.14
2021-07-07 00:22:00	94.22
2021-07-14 00:30:00	89.09
2021-07-24 00:20:00	106.64
2021-07-28 00:30:00	88.21
2021-08-04 00:34:00	90.15
2021-08-11 00:19:00	89.35
2021-08-20 00:19:00	89.11
2021-08-25 00:20:00	92.75
2021-09-01 00:38:00	89.42
2021-09-08 00:21:00	91.28
2021-09-18 00:20:00	91.46
2021-09-23 00:20:00	93
2021-09-29 00:19:00	88.19
2021-10-06 00:25:00	91.93
2021-10-17 00:38:00	93.89
2021-10-27 00:22:00	87.95
2021-11-04 00:30:00	87.73
2021-11-17 00:30:00	89.95
2021-11-24 00:34:00	90.53

## Sheet: XFG
time	mole fractions
2018-11-14 08:24:00	87.44
2018-11-21 08:33:00	88.26
2018-11-28 08:50:00	86.96
2018-12-05 08:18:00	89.03
2018-12-12 08:22:00	88.58
2018-12-17 08:17:00	87.26
2018-12-26 08:35:00	88.63
2019-01-02 08:33:00	89.1
2019-01-09 08:33:00	90.4
2019-01-16 08:33:00	91.62
2019-01-23 08:11:00	90.04
2019-01-30 08:11:00	86.89
2019-02-06 08:27:00	86.62
2019-02-13 08:22:00	85.94
2019-02-20 08:24:00	85.95
2019-02-27 08:31:00	86.59
2019-03-06 08:11:00	86.66
2019-03-13 08:17:00	89.46
2019-03-20 08:25:00	87.22
2019-03-27 08:25:00	87.49
2019-04-03 08:20:00	86.93
2019-04-10 08:22:00	85.4
2019-04-17 08:26:00	87.19
2019-04-24 08:41:00	85.08
2019-05-01 08:26:00	88.47
2019-05-08 08:24:00	86.51
2019-05-15 08:17:00	85.18
2019-05-22 08:51:00	90.16
2019-05-29 08:55:00	86.86
2019-06-05 08:11:00	87.02
2019-06-12 08:10:00	85.32
2019-06-19 08:14:00	85.12
2019-06-26 08:17:00	85.55
2019-07-03 08:19:00	85.28
2019-07-10 08:15:00	85.52
2019-07-17 08:31:00	84.92
2019-07-24 08:26:00	86.23
2019-07-31 08:14:00	86.5
2019-08-07 08:34:00	86.89
2019-08-14 08:11:00	87.57
2019-11-06 08:40:00	88.28
2019-11-13 08:11:00	87.43
2019-11-20 08:16:00	88.67
2019-11-27 08:40:00	91.17
2019-11-30 08:17:00	87.81
2019-12-04 08:11:00	87.34
2019-12-08 08:15:00	87.8
2019-12-11 08:31:00	86.62
2019-12-25 08:26:00	88.65
2020-01-01 08:11:00	89.74
2020-01-08 08:14:00	90.98
2020-01-15 08:22:00	88.15
2020-01-22 08:11:00	89.3
2020-01-29 08:15:00	89.12
2020-02-05 08:17:00	89.5
2020-02-12 08:11:00	88.37
2020-02-19 08:20:00	93.4
2020-02-26 08:16:00	91.5
2020-03-05 08:16:00	95.23
2020-03-11 08:23:00	95.1
2020-03-18 08:12:00	91.84
2020-03-25 08:14:00	91.41
2020-04-08 08:12:00	88.75
2020-04-15 08:23:00	88.47
2020-04-23 08:26:00	89.51
2020-04-29 08:01:00	88.51
2020-05-06 08:24:00	86.92
2020-05-27 08:15:00	89
2020-06-03 08:31:00	87.12
2020-06-10 08:26:00	88.13
2020-06-17 08:11:00	87.16
2020-06-24 08:14:00	88.71
2020-07-01 08:22:00	88.56
2020-07-08 08:11:00	86.6
2020-07-15 08:15:00	87.89
2020-07-22 08:17:00	89.39
2020-07-29 08:11:00	87.41
2020-08-05 08:20:00	87.99
2020-08-12 08:16:00	86.6
2020-08-20 08:45:00	85.81
2020-09-09 08:39:00	87.53
2020-09-16 08:32:00	86.75
2020-09-23 08:05:00	87.8
2020-09-30 08:27:00	89.05
2020-10-07 08:37:00	89.81
2020-10-14 08:37:00	88.38
2020-10-21 08:25:00	89.4
2020-10-28 08:46:00	88.82
2020-11-02 08:15:00	90.44
2020-11-11 08:11:00	90.46
2020-11-18 08:50:00	87.15
2020-11-25 08:42:00	89.52
2020-12-02 08:26:00	92.66
2020-12-09 08:38:00	93.12
2020-12-16 08:35:00	89.81
2020-12-23 08:20:00	91.89
2020-12-30 08:38:00	92.67
2021-01-06 08:20:00	91.1
2021-01-13 08:16:00	87.62
2021-01-20 08:16:00	90.45
2021-01-27 08:23:00	89.33
2021-02-03 08:12:00	89.38
2021-02-11 08:14:00	90.14
2021-02-14 08:58:00	89.99
2021-02-17 08:12:00	89.36
2021-02-24 08:23:00	90.54
2021-03-03 08:26:00	91.11
2021-03-10 08:01:00	90.09
2021-03-24 08:13:00	90.38
2021-03-31 08:11:00	89.44
2021-04-07 08:15:00	88.19
2021-04-14 08:31:00	92.3
2021-04-21 08:26:00	88.63
2021-04-29 08:11:00	92.29
2021-05-07 08:14:00	88.63
2021-05-12 08:22:00	88.43
2021-05-19 08:11:00	87.28
2021-05-26 08:15:00	88.87
2021-06-02 08:17:00	89.75
2021-06-09 08:11:00	95.07
2021-07-07 08:20:00	94.44

[truncated: 1 more sheets: XGL]
