# Supplementary material for: Substantial increase in perfluorocarbons CF4 (PFC-14) and C2F6 (PFC-116) emissions in China
Source: Proc Natl Acad Sci U S A. 2024 Jul 15;121(30):e2400168121. doi: 10.1073/pnas.2400168121 (PMC11287116; doi:10.1073/pnas.2400168121)
Supplement: Supplementary file 4 — Dataset S03 (XLSX) [file pnas.2400168121.sd03.xlsx]

## Sheet: introduction
The file contains the observations of C2F6 mole fractions used to derived C2F6 emissions in China and the subregions.
All times are UTC.
The unit for the mole fractions in this file is parts per trillion (ppt).

## Sheet: AKD
time	mole fractions
2017-08-11 03:04:00	4.77
2017-08-30 06:21:00	4.77
2017-09-20 06:29:00	4.75
2017-09-27 06:29:00	4.76
2017-10-05 06:30:00	4.76
2017-10-18 06:03:00	4.73
2017-10-26 06:25:00	4.87
2017-11-02 06:12:00	4.86
2017-11-09 06:10:00	4.78
2017-11-15 06:10:00	5.02
2017-11-22 06:10:00	4.84
2017-11-29 06:10:00	5.02
2017-12-27 06:10:00	5.02
2018-01-03 06:10:00	4.89
2018-01-10 06:07:00	5.09
2018-01-17 06:10:00	4.91
2018-02-01 07:27:00	4.79
2018-02-08 06:05:00	4.9
2018-02-21 06:05:00	4.81
2018-02-28 06:12:00	5.81
2018-03-07 06:10:00	4.85
2018-03-14 06:10:00	4.77
2018-03-21 06:15:00	4.8
2018-03-28 06:15:00	4.77
2018-04-05 06:10:00	4.76
2018-04-18 06:14:00	4.78
2018-04-25 06:14:00	4.85
2018-05-02 06:10:00	4.76
2018-05-09 06:10:00	4.81
2018-05-16 06:10:00	4.8
2018-05-23 06:10:00	4.99
2018-05-30 06:12:00	4.84
2018-06-06 06:10:00	4.91
2018-06-13 06:10:00	4.82
2018-06-20 06:10:00	5.02
2018-06-28 06:10:00	4.8
2018-07-04 06:10:00	4.78
2018-07-11 06:10:00	4.79
2018-07-19 06:10:00	4.82
2018-07-25 06:10:00	4.82
2018-08-01 06:10:00	4.8
2018-08-15 09:40:00	4.81
2018-08-22 06:10:00	4.84
2018-08-29 06:11:00	4.89
2018-09-05 07:03:00	4.94
2018-09-15 06:10:00	4.85
2018-09-26 07:05:00	4.87
2018-10-03 07:05:00	4.89
2018-10-10 06:10:00	4.91
2018-10-18 06:15:00	4.89
2018-10-31 06:30:00	5.09
2018-11-07 06:30:00	4.98
2018-11-14 06:10:00	4.85
2018-11-21 06:10:00	4.99
2018-11-28 06:10:00	5.43
2018-12-05 06:10:00	4.85
2018-12-12 06:10:00	5.09
2018-12-19 06:14:00	6.76
2018-12-26 06:12:00	4.97
2019-01-02 06:10:00	5.14
2019-01-30 06:29:00	5.1
2019-02-07 06:30:00	4.94
2019-02-14 06:03:00	5.16
2019-02-21 06:25:00	5.02
2019-02-27 06:12:00	5.14
2019-03-07 06:10:00	5.22
2019-03-13 06:10:00	5.17
2019-03-20 06:10:00	5.2
2019-03-27 06:10:00	4.91
2019-04-03 06:10:00	4.87
2019-04-10 06:10:00	4.88
2019-04-17 06:07:00	4.94
2019-04-24 06:04:00	4.95
2019-05-02 06:21:00	4.9
2019-05-08 06:29:00	4.91
2019-05-15 06:29:00	4.84
2019-05-23 06:30:00	4.9
2019-05-29 06:03:00	4.9
2019-06-05 06:25:00	4.88
2019-06-12 06:12:00	4.98
2019-06-26 06:03:00	4.92
2019-07-03 06:25:00	4.92
2019-07-10 06:12:00	4.97
2019-07-17 06:10:00	4.93
2019-07-24 06:10:00	5.01
2019-08-01 06:10:00	4.96
2019-08-07 06:10:00	4.83
2019-08-14 06:10:00	4.94
2019-09-04 06:54:00	4.87
2019-10-02 06:31:00	4.86
2019-10-09 06:26:00	4.88
2019-10-16 06:19:00	5
2019-10-23 06:19:00	4.92
2019-11-06 06:33:00	4.85
2019-11-20 06:53:00	6.34
2019-11-27 06:20:00	5.36
2019-12-06 06:36:00	5.06
2019-12-11 06:20:00	5.05
2019-12-18 06:20:00	5.35
2019-12-25 06:27:00	6.8
2020-01-01 06:10:00	7.95
2020-01-09 06:10:00	87.9
2020-01-15 06:10:00	12.88
2020-01-24 06:10:00	5.08
2020-01-29 06:10:00	8.39
2020-02-12 06:10:00	4.97
2020-02-26 06:10:00	5.25
2020-03-04 06:10:00	5.29
2020-03-11 06:10:00	5.23
2020-03-18 06:10:00	5.27
2020-04-01 06:10:00	5.22
2020-04-08 06:10:00	5.3
2020-04-15 06:10:00	4.95
2020-04-22 06:10:00	4.98
2020-04-29 06:40:00	5.05
2020-05-06 06:10:00	4.99
2020-05-27 06:11:00	4.98
2020-06-24 06:10:00	5.15
2020-07-01 06:10:00	5.06
2020-07-08 06:10:00	5.05
2020-07-15 06:10:00	5
2020-07-22 06:10:00	5.1
2020-07-29 06:10:00	5.09
2020-08-05 06:15:00	5.11
2020-08-12 06:15:00	5.05
2020-08-19 06:11:00	5.01
2020-08-26 06:10:00	5.06
2020-09-02 06:10:00	4.95
2020-09-09 06:10:00	5.1
2020-09-16 06:10:00	5.22
2020-09-23 06:10:00	5
2020-10-01 06:10:00	5.01
2020-10-07 06:10:00	4.97
2020-10-15 06:10:00	4.99
2020-10-21 06:10:00	5
2020-10-28 06:10:00	5.04
2020-11-04 06:10:00	5.02
2020-11-11 06:10:00	5.11
2020-11-18 06:10:00	5.03
2020-11-26 06:10:00	5.78
2020-12-02 06:12:00	5.76
2020-12-09 06:10:00	9.14
2020-12-16 06:10:00	5.79
2020-12-23 06:10:00	7.05
2021-01-13 06:00:00	5.83
2021-01-20 06:00:00	5.38
2021-01-27 06:00:00	5.22
2021-02-03 06:00:00	12.92
2021-02-10 06:00:00	5.06
2021-02-17 06:00:00	5.07
2021-02-24 06:00:00	5.08
2021-03-18 06:00:00	5.23
2021-03-25 06:00:00	5.06
2021-03-31 06:00:00	5.06
2021-04-07 06:00:00	5.04
2021-04-14 06:00:00	5.05
2021-04-21 06:00:00	5.04
2021-04-29 06:00:00	5.03
2021-05-12 06:00:00	5.16
2021-05-19 06:00:00	5.1
2021-05-26 06:00:00	5.1
2021-06-02 06:00:00	5.07
2021-06-09 06:00:00	5.11
2021-06-16 06:00:00	5.17
2021-06-23 06:00:00	5.08
2021-06-30 06:00:00	5.16
2021-07-07 06:00:00	5.12
2021-07-21 06:00:00	5.16
2021-07-28 06:00:00	5.15
2021-08-04 06:00:00	5.12
2021-08-11 06:00:00	5.12
2021-08-19 06:00:00	5.13
2021-08-25 06:00:00	5.12
2021-09-01 06:00:00	5.22
2021-09-22 06:00:00	5.16
2021-10-07 06:00:00	5.15
2021-10-13 06:00:00	5.16
2021-10-20 06:00:00	5.17

## Sheet: JGJ
time	mole fractions
2017-03-10 07:02:00	5.389
2017-03-11 06:10:00	5.474
2017-03-12 06:13:00	5.997
2017-03-13 06:20:00	5.122
2017-03-14 06:28:00	5.502
2017-03-15 06:54:00	5.247
2017-03-16 06:30:00	5.872
2017-03-17 06:34:00	5.19
2017-03-18 06:31:00	5.335
2017-03-19 06:26:00	4.943
2017-03-20 06:19:00	5.365
2017-03-21 08:31:00	24.883
2017-03-22 06:33:00	5.372
2017-03-23 06:38:00	5.211
2017-03-24 06:53:00	5.035
2017-03-25 06:20:00	4.925
2017-03-26 06:36:00	4.919
2017-03-27 06:20:00	7.246
2017-03-28 06:27:00	5.503
2017-03-29 06:31:00	5.651
2017-03-30 06:52:00	4.949
2017-03-31 06:24:00	5.084
2017-04-01 06:36:00	5.203
2017-04-02 06:43:00	5.115
2017-04-03 07:25:00	5.367
2017-04-04 06:10:00	5.221
2017-04-05 06:06:00	5.066
2017-04-06 06:11:00	5.136
2017-04-07 06:13:00	5.18
2017-04-08 06:05:00	5.058
2017-04-09 06:03:00	4.995
2017-04-10 06:23:00	5.039
2017-04-11 06:43:00	5.073
2017-04-12 06:25:00	5.127
2017-04-13 06:24:00	5.057
2017-04-14 07:39:00	5.023
2017-04-15 06:23:00	4.988
2017-04-16 06:30:00	4.787
2017-04-17 06:48:00	4.837
2017-04-18 07:40:00	4.768
2017-04-19 06:48:00	5.135
2017-04-20 07:09:00	5.081
2017-04-21 06:22:00	5.626
2017-04-22 06:32:00	4.887
2017-04-28 06:41:00	5.669
2017-04-29 06:55:00	5.316
2017-04-30 06:53:00	5.496
2017-05-01 07:12:00	5.193
2017-05-02 06:50:00	5.764
2017-05-03 06:45:00	4.861
2017-05-04 06:25:00	4.84
2017-05-05 07:04:00	5.36
2017-05-08 07:01:00	5.225
2017-05-09 06:23:00	5.017
2017-05-10 06:30:00	5.43
2017-05-11 06:30:00	4.902
2017-05-12 06:20:00	5.019
2017-05-13 06:42:00	5.049
2017-05-14 06:55:00	4.814
2017-05-15 06:24:00	4.845
2017-05-16 06:22:00	4.837
2017-05-17 06:20:00	5.082
2017-05-18 06:27:00	5.138
2017-05-19 06:43:00	5.104
2017-05-20 07:16:00	5.11
2017-05-21 06:05:00	5.248
2017-05-22 06:24:00	5.044
2017-05-23 06:21:00	4.832
2017-05-24 07:20:00	5.792
2017-05-25 06:32:00	4.911
2017-05-26 06:41:00	4.855
2017-05-27 05:40:00	4.882
2017-05-28 06:24:00	5.033
2017-06-01 06:26:00	4.913
2017-06-02 06:17:00	4.959
2017-06-03 07:00:00	4.906
2017-06-04 09:55:00	5.345
2017-06-05 06:22:00	5.135
2017-06-06 06:21:00	5.149
2017-06-07 06:19:00	5.234
2017-06-08 06:22:00	5.273
2017-06-09 06:21:00	4.933
2017-06-10 06:20:00	6.047
2017-06-11 06:30:00	5.009
2017-06-12 06:21:00	5.067
2017-06-13 06:18:00	5.194
2017-06-14 09:05:00	4.967
2017-06-15 06:22:00	5.154
2017-06-16 06:19:00	5.087
2017-06-17 06:27:00	5.542
2017-06-18 07:43:00	5.22
2017-06-19 06:22:00	5.202
2017-06-20 06:23:00	5.289
2017-06-21 06:19:00	5.205
2017-06-22 06:19:00	5.192
2017-06-23 06:19:00	5.022
2017-06-24 09:42:00	5.069
2017-06-25 06:23:00	5.064
2017-06-26 08:46:00	4.898
2017-06-27 06:20:00	4.987
2017-06-28 06:21:00	5.104
2017-06-29 06:21:00	4.868
2017-06-30 06:21:00	5.185
2017-07-01 06:59:00	4.965
2017-07-02 05:37:00	5.117
2017-07-03 06:20:00	5.396
2017-07-04 06:20:00	5.479
2017-07-05 06:35:00	4.917
2017-07-06 06:22:00	5.86
2017-07-07 06:16:00	4.93
2017-07-08 06:12:00	6.328
2017-07-09 06:10:00	4.957
2017-07-10 06:25:00	4.911
2017-07-11 06:25:00	5.129
2017-07-12 06:46:00	4.765
2017-07-13 06:26:00	4.729
2017-07-14 06:19:00	4.958
2017-07-15 06:41:00	4.747
2017-07-16 06:43:00	4.852
2017-07-17 06:18:00	5.211
2017-07-18 06:19:00	5.081
2017-07-19 06:17:00	4.94
2017-07-20 06:44:00	5.041
2017-07-21 06:16:00	4.833
2017-07-22 06:27:00	4.859
2017-07-23 06:22:00	4.853
2017-07-24 06:19:00	4.85
2017-07-25 06:48:00	4.929
2017-07-26 06:17:00	4.866
2017-07-28 05:55:00	4.875
2017-07-29 07:13:00	5.028
2017-07-30 07:08:00	4.87
2017-07-31 06:17:00	4.802
2017-08-01 06:05:00	4.997
2017-08-02 06:18:00	4.984
2017-08-03 06:23:00	5.205
2017-08-04 07:26:00	5.194
2017-08-05 06:04:00	4.96
2017-08-06 06:51:00	4.939
2017-08-07 06:26:00	4.723
2017-08-08 06:22:00	4.934
2017-08-09 06:41:00	4.896
2017-08-10 06:36:00	6.136
2017-08-11 06:34:00	6.498
2017-08-12 07:32:00	4.942
2017-08-13 07:52:00	4.945
2017-08-14 06:21:00	5.471
2017-08-15 06:20:00	5.012
2017-08-16 06:19:00	5.066
2017-08-17 06:16:00	4.825
2017-08-18 06:22:00	4.712
2017-08-19 06:04:00	4.857
2017-08-20 06:20:00	4.778
2017-08-21 06:21:00	4.873
2017-08-22 06:24:00	4.838
2017-08-23 06:21:00	5.067
2017-08-24 06:18:00	4.981
2017-08-26 06:30:00	4.938
2017-08-27 06:33:00	4.753
2017-08-28 06:19:00	4.866
2017-08-29 06:19:00	5.033
2017-08-30 06:12:00	4.872
2017-08-31 06:18:00	5.893
2017-09-01 06:30:00	5.127
2017-09-02 06:29:00	5.132
2017-09-03 06:19:00	5.068
2017-09-04 05:44:00	5.043
2017-09-05 06:38:00	4.979
2017-09-06 06:19:00	5.021
2017-09-07 06:15:00	5.493
2017-09-08 06:20:00	5.187
2017-09-09 06:29:00	5.119
2017-09-10 06:34:00	4.952
2017-09-11 06:22:00	5.379
2017-09-12 06:17:00	5.032
2017-09-13 06:18:00	5.126
2017-09-14 06:19:00	4.994
2017-09-15 06:16:00	5.036
2017-09-17 06:40:00	5.277
2017-09-18 06:15:00	4.98
2017-09-19 06:23:00	4.907
2017-09-20 06:28:00	4.932
2017-09-21 06:12:00	5.431
2017-09-22 06:22:00	6.359
2017-09-24 07:05:00	5.028
2017-09-25 06:33:00	4.976
2017-09-26 06:13:00	5.291
2017-09-27 06:21:00	4.998
2017-09-28 06:29:00	5.193
2017-09-29 06:43:00	5.623
2017-09-30 06:22:00	5.624
2017-10-01 06:50:00	5.122
2017-10-02 05:42:00	5.164
2017-10-03 07:38:00	5.064
2017-10-04 06:09:00	5.179
2017-10-05 06:53:00	5.91
2017-10-06 06:21:00	5.264
2017-10-07 06:11:00	5.06
2017-10-08 06:36:00	5.025
2017-10-09 06:24:00	5.141
2017-10-10 06:45:00	4.925
2017-10-11 06:36:00	4.951
2017-10-12 08:55:00	5.044
2017-10-13 07:09:00	4.998
2017-10-14 04:48:00	5.368
2017-10-15 07:19:00	5.184
2017-10-16 06:19:00	5.325
2017-10-17 06:17:00	5.166
2017-10-18 06:55:00	4.942
2017-10-19 06:30:00	4.957
2017-10-20 06:21:00	7.419
2017-10-21 06:43:00	5.137
2017-10-22 09:51:00	4.996
2017-10-23 06:23:00	4.854
2017-10-24 06:37:00	5.182
2017-10-25 06:52:00	5.624
2017-10-26 06:37:00	4.996
2017-10-27 06:43:00	5.2
2017-10-28 06:18:00	7.206
2017-10-29 06:16:00	5.349
2017-10-30 05:56:00	5.204
2017-10-31 06:22:00	5.341
2017-11-01 06:19:00	5.36
2017-11-02 06:37:00	5.298
2017-11-03 05:53:00	5.245
2017-11-04 06:27:00	5.73
2017-11-05 06:47:00	5.408
2017-11-06 06:44:00	5.57
2017-11-07 06:37:00	5.445
2017-11-08 06:12:00	5.643
2017-11-09 06:19:00	5.54
2017-11-10 06:34:00	4.994
2017-11-11 04:11:00	4.959
2017-11-12 04:24:00	6.882
2017-11-13 06:23:00	4.966
2017-11-14 06:37:00	5.626
2017-11-15 06:27:00	5.43
2017-11-16 06:28:00	5.374
2017-11-17 06:30:00	5.514
2017-11-18 05:49:00	5.295
2017-11-19 07:41:00	5.495
2017-11-20 06:25:00	5.246
2017-11-21 06:51:00	5.45
2017-11-22 06:29:00	5.054
2017-11-23 06:20:00	5.153
2017-11-24 06:25:00	5.098
2017-11-25 04:20:00	5.274
2017-11-26 04:23:00	5.237
2017-11-27 06:32:00	5.459
2017-11-28 06:38:00	5.58
2017-11-29 06:18:00	9.922
2017-11-30 06:20:00	5.351
2017-12-01 06:28:00	5.823
2017-12-02 04:19:00	5.417
2017-12-03 04:15:00	5.129
2017-12-04 06:29:00	5.736
2017-12-05 06:57:00	5.447
2017-12-06 06:25:00	5.853
2017-12-07 06:28:00	6.42
2017-12-08 06:21:00	5.19
2017-12-09 09:33:00	6.789
2017-12-10 06:31:00	7.249
2017-12-11 06:55:00	5.58
2017-12-12 06:50:00	5.909
2017-12-13 06:25:00	7.69
2017-12-14 06:35:00	5.322
2017-12-15 06:15:00	4.859
2017-12-16 06:04:00	5.64
2017-12-17 05:11:00	5.363
2017-12-18 06:07:00	5.07
2017-12-19 06:37:00	5.194
2017-12-20 06:37:00	5.864
2017-12-21 05:53:00	6.014
2017-12-22 06:47:00	5.871
2017-12-23 06:57:00	5.54
2017-12-24 04:40:00	5.996
2017-12-25 06:50:00	6.928
2017-12-26 06:38:00	7.6
2017-12-27 06:35:00	6.879
2017-12-28 06:20:00	6.83
2017-12-29 06:57:00	6.331
2017-12-30 05:54:00	5.515
2017-12-31 06:30:00	5.909
2018-01-01 06:17:00	6.007
2018-01-02 06:12:00	5.571
2018-01-03 06:40:00	5.783
2018-01-04 07:00:00	5.337
2018-01-05 07:21:00	5.625
2018-01-06 06:50:00	9.438
2018-01-07 06:45:00	5.173
2018-01-08 06:30:00	5.523
2018-01-09 06:58:00	5.215
2018-01-10 06:21:00	5.304
2018-01-11 06:43:00	6.648
2018-01-12 06:29:00	5.692
2018-01-13 05:16:00	9.482
2018-01-14 06:18:00	8.939
2018-01-15 06:27:00	10.005
2018-01-16 06:23:00	6.384
2018-01-17 06:28:00	5.973
2018-01-18 06:24:00	6.726
2018-01-19 06:29:00	6.206
2018-01-20 06:42:00	5.205
2018-01-21 06:52:00	5.442
2018-01-22 04:35:00	14.095
2018-01-23 06:26:00	6.944
2018-01-24 06:25:00	5.441
2018-01-25 06:45:00	5.341
2018-01-26 06:35:00	5.879
2018-01-27 06:18:00	5.503
2018-01-28 06:23:00	4.995
2018-01-29 06:20:00	5.22
2018-01-30 06:35:00	5.835
2018-01-31 06:37:00	5.377
2018-02-01 06:22:00	5.773
2018-02-02 05:31:00	5.175
2018-02-03 05:02:00	5.083
2018-02-04 06:18:00	5.662
2018-02-05 04:27:00	5.096
2018-02-06 06:47:00	5.384
2018-02-07 06:52:00	5.419
2018-02-08 06:15:00	5.488
2018-02-09 06:28:00	5.389
2018-02-10 06:49:00	5.204
2018-02-11 06:36:00	5.114
2018-02-12 06:56:00	5.216
2018-02-13 06:20:00	14.548
2018-02-14 07:57:00	6.581
2018-02-15 07:22:00	5.751
2018-02-16 06:46:00	6.529
2018-02-17 07:24:00	6.406
2018-02-18 06:10:00	5.391
2018-02-19 06:45:00	5.257
2018-02-20 09:07:00	8.602
2018-02-21 07:24:00	6.175
2018-02-22 06:49:00	5.276
2018-02-23 06:49:00	8.495
2018-02-24 06:44:00	5.432
2018-02-25 06:50:00	5.356
2018-02-26 06:25:00	5.353
2018-02-27 06:36:00	5.213
2018-02-28 06:39:00	5.294
2018-03-01 06:59:00	5.31
2018-03-02 07:00:00	5.35
2018-03-03 06:20:00	7.49
2018-03-04 06:13:00	5.1
2018-03-05 06:32:00	4.945
2018-03-06 06:24:00	5.067
2018-03-07 07:26:00	4.879
2018-03-08 06:20:00	5.33
2018-03-09 06:30:00	5.021
2018-03-10 06:10:00	5.102
2018-03-11 06:06:00	5.314
2018-03-12 06:23:00	5.162
2018-03-13 06:29:00	5.176
2018-03-14 06:40:00	5.372
2018-03-15 06:27:00	5.221
2018-03-16 06:41:00	4.779
2018-03-17 07:20:00	5.265
2018-03-18 06:30:00	4.844
2018-03-20 06:38:00	5.127
2018-03-21 07:06:00	5.274
2018-03-22 06:37:00	5.009
2018-03-23 04:53:00	7.702
2018-03-24 06:20:00	5.122
2018-03-25 06:50:00	5.277
2018-03-26 06:25:00	7.767
2018-03-27 06:57:00	5.123
2018-03-28 06:37:00	4.985
2018-03-29 07:29:00	5.302
2018-03-30 07:42:00	5.894
2018-03-31 08:25:00	5.81
2018-04-01 06:27:00	4.982
2018-04-02 06:41:00	5.306
2018-04-03 06:12:00	5.138
2018-04-04 06:43:00	5.546
2018-04-05 07:55:00	5.042
2018-04-06 07:05:00	5.07
2018-04-07 06:55:00	5.186
2018-04-08 06:34:00	5.082
2018-04-09 06:18:00	5.638
2018-04-11 06:19:00	5.519
2018-04-12 06:20:00	5.115
2018-04-13 06:22:00	5.185
2018-04-14 08:01:00	4.947
2018-04-15 06:24:00	4.946
2018-04-16 06:50:00	5.232
2018-04-17 06:43:00	5.65
2018-04-18 06:50:00	5.08
2018-04-19 06:45:00	4.919
2018-04-20 06:27:00	4.985
2018-04-21 06:39:00	5.613
2018-04-22 06:32:00	4.824
2018-04-23 09:05:00	5.059
2018-04-24 06:27:00	4.964
2018-04-25 06:37:00	5.454
2018-04-26 07:37:00	5.205
2018-04-27 06:25:00	5.311
2018-04-28 06:46:00	5.511
2018-04-29 06:15:00	5.094
2018-04-30 07:11:00	6.214
2018-05-01 06:50:00	5.549
2018-05-02 07:42:00	5.017
2018-05-03 09:26:00	5.283
2018-05-04 06:38:00	5.671
2018-05-05 06:35:00	5.47
2018-05-06 07:20:00	4.955
2018-05-08 06:38:00	5.047
2018-05-09 06:19:00	4.926
2018-05-10 06:20:00	4.995
2018-05-11 06:14:00	5.364
2018-05-12 06:20:00	5.355
2018-05-13 06:40:00	5.134
2018-05-14 06:23:00	5.897
2018-05-15 06:26:00	4.899
2018-05-16 06:30:00	4.976
2018-05-17 06:19:00	4.87
2018-05-18 06:30:00	4.872
2018-05-19 06:30:00	7.013
2018-05-21 06:36:00	5
2018-05-22 06:11:00	5.022
2018-05-23 06:34:00	5.335
2018-05-24 05:03:00	5.31
2018-05-25 07:20:00	5.037
2018-05-26 07:16:00	4.606
2018-05-27 06:40:00	5.169
2018-05-28 07:18:00	5.151
2018-05-29 06:47:00	5.325
2018-05-30 06:40:00	5.196
2018-05-31 06:11:00	5.089
2018-06-01 06:27:00	5.087
2018-06-02 07:38:00	5.162
2018-06-03 06:26:00	5.669
2018-06-04 06:35:00	5.606
2018-06-05 11:16:00	5.289
2018-06-06 07:58:00	5.15
2018-06-07 08:42:00	5.229
2018-06-08 04:55:00	4.986
2018-06-09 06:40:00	5.011
2018-06-10 06:42:00	5.84
2018-06-11 07:51:00	6.582
2018-06-12 04:53:00	4.952
2018-06-13 07:51:00	5.203
2018-06-14 06:28:00	4.966
2018-06-15 06:31:00	4.972
2018-06-16 06:33:00	5.154
2018-06-17 06:41:00	5.129
2018-06-18 07:33:00	5.201
2018-06-19 06:36:00	5.58
2018-06-20 06:21:00	6.086
2018-06-21 06:57:00	5.197
2018-06-22 06:21:00	5.147
2018-06-23 06:50:00	5.902
2018-06-24 06:45:00	4.807
2018-06-25 06:50:00	4.885
2018-06-26 06:36:00	5
2018-06-27 06:43:00	4.887
2018-06-28 07:45:00	4.903
2018-06-29 07:14:00	5.179
2018-06-30 06:33:00	4.896
2018-07-01 08:36:00	5.022
2018-07-02 06:22:00	4.909
2018-07-03 04:24:00	7.317
2018-07-04 06:16:00	5.387
2018-07-05 06:18:00	5.311
2018-07-06 06:36:00	5.299
2018-07-07 06:45:00	5.258
2018-07-08 07:00:00	5.383
2018-07-09 06:28:00	5.229
2018-07-10 05:06:00	4.85
2018-07-11 06:40:00	4.924
2018-07-12 06:37:00	5.653
2018-07-13 06:24:00	5.514
2018-07-14 06:46:00	5.217
2018-07-15 06:50:00	4.769
2018-07-16 06:40:00	4.906
2018-07-17 06:46:00	4.986
2018-07-18 06:39:00	5.116
2018-07-19 06:49:00	5.047
2018-07-20 07:00:00	4.815
2018-07-21 06:32:00	4.872
2018-07-22 07:42:00	4.932
2018-07-23 07:23:00	4.848
2018-07-24 05:35:00	4.853
2018-07-25 07:50:00	4.848
2018-07-26 06:24:00	5.039
2018-07-27 06:22:00	4.92
2018-07-28 07:29:00	5.039
2018-07-29 06:15:00	4.886
2018-07-30 07:04:00	4.839
2018-08-01 06:31:00	5.156
2018-08-06 06:26:00	5.014
2018-08-07 06:24:00	5.6
2018-08-08 06:16:00	4.927
2018-08-09 06:31:00	5.947
2018-08-10 06:21:00	5.122
2018-08-11 05:59:00	4.875
2018-08-12 07:00:00	4.97
2018-08-13 06:38:00	4.948
2018-08-14 06:24:00	5.181
2018-08-15 06:28:00	5.203
2018-08-16 06:32:00	8.814
2018-08-17 06:25:00	5.194
2018-08-18 06:29:00	5.112
2018-08-19 06:42:00	5.133
2018-08-20 06:38:00	5.048
2018-08-21 06:28:00	5.135
2018-08-22 06:20:00	5.339
2018-08-23 06:25:00	5.23
2018-08-24 06:20:00	4.949
2018-08-25 08:27:00	5.326
2018-08-30 06:26:00	5.019
2018-08-31 06:25:00	4.938
2018-09-01 07:44:00	4.987
2018-09-02 07:20:00	5.199
2018-09-03 06:25:00	5.057
2018-09-04 06:28:00	5.308
2018-09-05 06:18:00	4.938
2018-09-06 06:22:00	5.192
2018-09-07 06:15:00	6.132
2018-09-08 06:50:00	5.03
2018-09-09 06:20:00	5.328
2018-09-10 06:25:00	5.11
2018-09-11 06:20:00	6.474
2018-09-12 06:28:00	5.298
2018-09-13 09:30:00	5.043
2018-09-14 06:25:00	4.985
2018-09-15 06:32:00	4.916
2018-09-16 08:42:00	5.041
2018-09-17 06:30:00	5.11
2018-09-18 06:27:00	5.445
2018-09-19 06:27:00	5.344
2018-09-21 06:20:00	5.313
2018-09-22 08:01:00	5.677
2018-09-23 07:40:00	5.394
2018-09-24 06:15:00	5.955
2018-09-25 06:28:00	6.642
2018-09-26 06:20:00	5.951
2018-09-27 06:30:00	5.279
2018-09-28 06:35:00	5.098
2018-09-29 06:30:00	5.753
2018-09-30 04:38:00	5.268
2018-10-01 06:52:00	5.087
2018-10-02 06:41:00	5.234
2018-10-03 06:18:00	5.011
2018-10-04 06:37:00	5.103
2018-10-05 09:23:00	5.432
2018-10-06 06:42:00	5.296
2018-10-07 07:26:00	5.293
2018-10-08 06:21:00	5.459
2018-10-09 06:20:00	5.738
2018-10-10 06:22:00	5.282
2018-10-11 06:10:00	5.888
2018-10-12 06:10:00	5.687
2018-10-13 07:40:00	5.031
2018-10-14 06:00:00	6.732
2018-10-15 06:18:00	5.06
2018-10-16 06:20:00	7.64
2018-10-17 06:25:00	5.663
2018-10-18 06:20:00	5.317
2018-10-19 06:10:00	5.026
2018-10-21 06:35:00	5.667
2018-10-22 06:17:00	6.16
2018-10-23 06:20:00	5.177
2018-10-24 06:15:00	8.363
2018-10-25 06:10:00	5.231
2018-10-26 06:17:00	6.111
2018-10-27 06:47:00	10.517
2018-10-28 06:24:00	5.582
2018-10-29 06:14:00	7.264
2018-10-30 06:18:00	5.589
2018-10-31 06:20:00	6.82
2018-11-01 06:15:00	5.574
2018-11-02 06:20:00	5.265
2018-11-03 06:15:00	5.491
2018-11-04 06:20:00	9.48
2018-11-05 06:22:00	5.084
2018-11-06 06:36:00	5.023
2018-11-07 06:25:00	5.118
2018-11-08 06:38:00	5.261
2018-11-09 06:15:00	5.523
2018-11-10 06:59:00	5.276
2018-11-11 06:38:00	6.621
2018-11-12 06:21:00	6.385
2018-11-13 06:19:00	5.876
2018-11-15 06:10:00	6.492
2018-11-16 06:28:00	5.404
2018-11-17 06:35:00	5.481
2018-11-18 06:30:00	5.952
2018-11-19 06:39:00	7.771
2018-11-20 06:17:00	6.138
2018-11-21 06:36:00	5.486
2018-11-22 06:30:00	8.852
2018-11-23 06:20:00	6.214
2018-11-24 06:42:00	5.938
2018-11-25 06:22:00	7.275
2018-11-26 06:40:00	5.955
2018-11-27 06:20:00	6.546
2018-11-28 06:27:00	6.389
2018-11-29 06:14:00	7.413
2018-11-30 05:21:00	6.456
2018-12-01 08:45:00	7.136
2018-12-02 06:48:00	6.594
2018-12-03 06:14:00	5.862
2018-12-04 06:28:00	5.459
2018-12-05 06:32:00	5.95
2018-12-06 06:18:00	5.405
2018-12-07 06:16:00	5.209
2018-12-08 06:42:00	5.312
2018-12-09 06:29:00	5.108
2018-12-10 06:18:00	5.176
2018-12-11 06:16:00	5.034
2018-12-12 06:17:00	8.221
2018-12-13 06:15:00	6.121
2018-12-14 06:14:00	6.256
2018-12-15 07:38:00	5.333
2018-12-16 06:10:00	5.725
2018-12-17 06:14:00	6.074
2018-12-18 06:20:00	5.734
2018-12-19 06:18:00	5.986
2018-12-20 06:26:00	6.13
2018-12-21 06:28:00	6.239
2018-12-22 05:35:00	6.543
2018-12-23 06:30:00	5.952
2018-12-24 06:00:00	5.431
2018-12-25 06:16:00	5.721
2018-12-28 06:15:00	5.402
2018-12-29 06:16:00	6.118
2018-12-30 06:23:00	5.83
2018-12-31 07:36:00	5.277
2019-01-01 06:17:00	5.938
2019-01-02 06:12:00	5.747
2019-01-03 06:40:00	5.37
2019-01-04 07:00:00	8.083
2019-01-05 07:21:00	5.916
2019-01-06 06:50:00	5.607
2019-01-07 06:45:00	5.745
2019-01-08 06:30:00	7.831
2019-01-09 06:58:00	6.053
2019-01-10 06:21:00	7.705
2019-01-11 06:43:00	6.639
2019-01-12 06:29:00	6.633
2019-01-13 05:16:00	6.575
2019-01-14 06:18:00	7.1
2019-01-15 06:27:00	6.163
2019-01-16 06:23:00	5.47
2019-01-17 06:28:00	6.132
2019-01-18 06:24:00	6.052
2019-01-19 06:29:00	5.585
2019-01-20 06:42:00	5.916
2019-01-21 06:52:00	5.911
2019-01-22 04:35:00	5.716
2019-01-23 06:26:00	5.798
2019-01-24 06:25:00	5.811
2019-01-25 06:45:00	5.412
2019-01-26 06:35:00	5.53
2019-01-27 06:18:00	5.931
2019-01-28 06:23:00	6.075
2019-01-29 06:20:00	6.89
2019-01-31 06:37:00	5.771
2019-02-02 05:31:00	7.162
2019-02-03 05:02:00	5.618
2019-02-04 06:18:00	5.839
2019-02-05 04:27:00	5.886
2019-02-06 06:47:00	4.876
2019-02-07 06:52:00	5.491
2019-02-08 06:15:00	5.476
2019-02-09 06:28:00	5.379
2019-02-10 06:49:00	6.155
2019-02-11 06:36:00	5.328
2019-02-12 06:56:00	5.287
2019-02-13 06:20:00	5.767
2019-02-14 07:57:00	5.491
2019-02-15 07:22:00	5.332
2019-02-16 06:46:00	5.405
2019-02-17 07:24:00	5.715
2019-02-18 06:10:00	5.487
2019-02-20 09:07:00	5.401
2019-02-22 06:49:00	5.368
2019-02-23 06:49:00	5.479
2019-02-24 06:44:00	5.283
2019-02-25 06:50:00	5.39
2019-02-26 06:25:00	5.686
2019-02-27 06:36:00	5.333
2019-02-28 06:39:00	5.424
2019-03-01 06:59:00	6.365
2019-03-02 07:00:00	5.282
2019-03-03 06:20:00	5.166
2019-03-04 06:13:00	5.719
2019-03-05 06:32:00	5.856
2019-03-06 06:24:00	5.541
2019-03-07 07:26:00	5.135
2019-03-09 06:30:00	5.349
2019-03-10 06:10:00	5.507
2019-03-11 06:06:00	5.295
2019-03-12 06:23:00	5.431
2019-03-13 06:29:00	5.531
2019-03-14 06:40:00	5.349
2019-03-15 06:27:00	5.118
2019-03-16 06:41:00	5.318
2019-03-17 07:20:00	5.314
2019-03-18 06:30:00	6.108
2019-03-19 06:22:00	5.898
2019-03-20 06:38:00	5.475
2019-03-21 07:06:00	4.866
2019-03-22 06:37:00	4.878
2019-03-23 04:53:00	5.071
2019-03-24 06:20:00	5.142
2019-03-25 06:50:00	5.36
2019-03-26 06:25:00	5.07
2019-03-27 06:57:00	5.139
2019-03-28 06:37:00	5.267
2019-03-29 07:29:00	5.604
2019-03-30 07:42:00	5.027
2019-03-31 08:25:00	5.094
2019-04-01 06:27:00	5.146
2019-04-02 06:41:00	5.083
2019-04-03 06:12:00	5.224
2019-04-04 06:43:00	5.319
2019-04-05 07:55:00	5.085
2019-04-06 07:05:00	8.187
2019-04-07 06:55:00	5.275
2019-04-08 06:34:00	5.27
2019-04-09 06:18:00	5.261
2019-04-10 06:19:00	5.233
2019-04-11 06:20:00	5.626
2019-04-12 06:22:00	5.352
2019-04-13 08:01:00	6.346
2019-04-14 06:24:00	5.404
2019-04-15 06:50:00	5.389
2019-04-16 06:43:00	5.513
2019-04-17 06:50:00	5.67
2019-04-18 06:45:00	8.933
2019-04-19 06:27:00	6.218
2019-04-20 06:39:00	5.214
2019-04-21 06:32:00	6.041
2019-04-22 09:05:00	4.861
2019-04-23 06:27:00	5.492
2019-04-24 06:37:00	5.856
2019-04-25 07:37:00	5.323
2019-04-26 06:25:00	5.013
2019-04-27 06:46:00	4.913
2019-04-28 06:15:00	5.564
2019-04-29 07:11:00	5.314
2019-04-30 06:50:00	5.335
2019-05-01 07:42:00	5.092
2019-05-02 09:26:00	5.317
2019-05-03 06:38:00	5.375
2019-05-04 06:35:00	5.857
2019-05-05 07:20:00	5.193
2019-05-06 06:38:00	5.148
2019-05-07 06:19:00	5.151
2019-05-08 06:20:00	5.323
2019-05-09 06:14:00	5.335
2019-05-10 06:20:00	5.605
2019-05-11 06:40:00	5.474
2019-05-12 06:23:00	5.268
2019-05-13 06:26:00	5.275
2019-05-14 06:30:00	6.041
2019-05-15 06:19:00	5.368
2019-05-16 06:30:00	5.345
2019-05-17 06:30:00	5.29
2019-05-18 06:18:00	5.254
2019-05-20 06:36:00	4.985
2019-05-21 06:11:00	5.112
2019-05-22 06:34:00	5.53
2019-05-23 05:03:00	5.707
2019-05-24 07:20:00	7.565
2019-05-25 07:16:00	5.207
2019-05-26 06:40:00	5.64
2019-05-27 07:18:00	9.118
2019-05-28 06:47:00	5.02
2019-05-30 06:11:00	5.559
2019-05-31 06:27:00	5.467
2019-06-01 07:38:00	5.458
2019-06-02 06:26:00	5.855
2019-06-03 06:35:00	5.44
2019-06-04 11:16:00	5.018
2019-06-05 07:58:00	5.035
2019-06-06 08:42:00	5.845
2019-06-07 04:55:00	5.264
2019-06-08 06:40:00	5.75
2019-06-09 06:42:00	5.285
2019-06-10 07:51:00	5.097
2019-06-11 04:53:00	5.246
2019-06-12 07:51:00	5.403
2019-06-13 06:28:00	5.41
2019-06-14 06:31:00	5.223
2019-06-17 07:33:00	5.106
2019-06-18 06:36:00	5.655
2019-06-19 06:21:00	5.838
2019-06-20 06:57:00	5.343
2019-06-21 06:21:00	5.656
2019-06-22 06:50:00	5.203
2019-06-23 06:45:00	5.4
2019-06-24 06:50:00	5.848
2019-06-25 06:36:00	5.527
2019-06-26 06:43:00	17.735
2019-06-27 07:45:00	5.229
2019-06-28 07:14:00	5.117
2019-06-29 06:33:00	17.735
2019-06-30 08:36:00	5.317
2019-07-01 06:22:00	6.046
2019-07-02 04:24:00	5.434
2019-07-05 06:36:00	5.461
2019-07-06 06:45:00	6.405
2019-07-08 06:28:00	4.98
2019-07-11 06:37:00	5.067
2019-07-12 06:24:00	5.158
2019-07-13 06:46:00	5.214
2019-07-14 06:50:00	5.363
2019-07-15 06:40:00	5.707
2019-07-16 06:46:00	5.278
2019-07-17 06:39:00	5.257
2019-07-18 06:49:00	5.444
2019-07-19 07:00:00	5.926
2019-07-20 06:32:00	5.537
2019-07-21 07:42:00	5.061
2019-07-23 05:35:00	5.112
2019-07-24 07:50:00	5.205
2019-07-25 06:24:00	5.153
2019-07-26 06:22:00	5.207
2019-07-27 07:29:00	4.999
2019-07-28 06:15:00	4.965
2019-07-29 07:04:00	5.065
2019-07-31 06:31:00	5.218
2019-08-01 06:26:00	5.083
2019-08-02 06:24:00	5.373
2019-08-03 06:16:00	4.996
2019-08-04 06:31:00	5.152
2019-08-05 06:21:00	5.403
2019-08-06 05:59:00	5.305
2019-08-07 07:00:00	5.604
2019-08-09 06:24:00	5.103
2019-08-10 06:28:00	5.045
2019-08-11 06:32:00	5.316
2019-08-12 06:25:00	5.279
2019-08-13 06:29:00	5.662
2019-08-16 06:28:00	5.07
2019-08-17 06:20:00	5.275
2019-08-18 06:25:00	5.283
2019-08-19 06:20:00	4.891
2019-08-20 08:27:00	5.15
2019-08-21 06:26:00	5.31
2019-08-22 06:25:00	5.151
2019-08-23 07:44:00	5.174
2019-08-24 07:20:00	5.091
2019-08-25 06:25:00	5.146
2019-08-26 06:28:00	5.276
2019-08-27 06:18:00	5.175
2019-08-28 06:22:00	5.525
2019-08-29 06:15:00	7.019
2019-08-30 06:50:00	5.646
2019-08-31 06:20:00	5.013
2019-09-01 06:25:00	5.058
2019-09-02 06:20:00	6.387
2019-09-03 06:28:00	5.428
2019-09-04 09:30:00	5.313
2019-09-05 06:25:00	5.355
2019-09-06 06:32:00	5.5
2019-09-07 08:42:00	7.625
2019-09-08 06:30:00	5.251
2019-09-09 06:27:00	5.215
2019-09-10 06:27:00	5.485
2019-09-11 06:30:00	6.145
2019-09-12 06:20:00	5.011
2019-09-13 08:01:00	5.508
2019-09-14 07:40:00	5.272
2019-09-15 06:15:00	6.334
2019-09-16 06:28:00	5.425
2019-09-17 06:20:00	5.512
2019-09-18 06:30:00	5.88
2019-09-19 06:35:00	6.947
2019-09-20 06:30:00	11.654
2019-09-22 06:52:00	5.302
2019-09-23 06:41:00	5.564
2019-09-25 06:37:00	6.194
2019-09-26 09:23:00	5.108
2019-09-27 06:42:00	5.447
2019-09-28 07:26:00	5.443
2019-09-29 06:21:00	5.379
2019-09-30 06:20:00	5.307
2019-10-01 06:22:00	5.335
2019-10-02 06:10:00	5.39
2019-10-03 06:10:00	5.048
2019-10-04 07:40:00	5.112
2019-10-05 06:00:00	5.185
2019-10-06 06:18:00	5.277
2019-10-07 06:20:00	5.154
2019-10-08 06:25:00	5.287
2019-10-09 06:20:00	5.38
2019-10-10 06:10:00	5.517
2019-10-12 06:17:00	5.466
2019-10-13 06:20:00	6.298
2019-10-14 06:15:00	5.123
2019-10-15 06:10:00	4.996
2019-10-16 06:17:00	5.728
2019-10-17 06:47:00	5.261
2019-10-18 06:24:00	6.469
2019-10-19 06:14:00	5.26
2019-10-20 06:18:00	5.637
2019-10-21 06:20:00	4.992
2019-10-22 06:15:00	5.108
2019-10-23 06:20:00	5.16
2019-10-24 06:15:00	5.116
2019-10-25 06:20:00	5.323
2019-10-28 06:25:00	5.45
2019-10-30 06:15:00	5.315
2019-10-31 06:59:00	6.046
2019-11-02 06:21:00	4.94
2019-11-03 06:19:00	5.066
2019-11-04 06:10:00	5.425
2019-11-05 06:28:00	5.672
2019-11-06 06:35:00	5.576
2019-11-07 06:30:00	5.108
2019-11-08 06:39:00	5.226
2019-11-09 06:17:00	5.808
2019-11-10 06:36:00	4.977
2019-11-11 06:30:00	5.93
2019-11-12 06:20:00	5.179
2019-11-14 06:22:00	5.054
2019-11-15 06:40:00	5.603
2019-11-16 06:20:00	5.441
2019-11-17 06:27:00	5.334
2019-11-19 05:21:00	5.098
2019-11-20 08:45:00	5.379
2019-11-21 06:48:00	6.134
2019-11-22 06:14:00	6.046
2019-11-23 06:28:00	5.567
2019-11-24 06:32:00	6.55
2019-11-25 06:18:00	4.784
2019-11-26 06:16:00	5.239
2019-11-27 06:42:00	7.407
2019-11-28 06:29:00	6.074
2019-11-29 06:18:00	5.516
2019-11-30 06:16:00	5.696
2019-12-01 06:17:00	5.634
2019-12-02 06:15:00	5.505
2019-12-03 06:14:00	6.568
2019-12-04 07:38:00	5.321
2019-12-05 06:10:00	5.509
2019-12-06 06:14:00	5.401
2019-12-07 06:20:00	6.026
2019-12-08 06:18:00	5.342
2019-12-09 06:26:00	5.783
2019-12-10 06:28:00	5.497
2019-12-11 05:35:00	8.605
2019-12-12 06:30:00	5.39
2019-12-14 06:16:00	5.406
2019-12-15 06:15:00	5.257
2019-12-16 06:16:00	5.591
2019-12-17 06:23:00	5.417
2019-12-18 07:36:00	5.439
2019-12-19 06:29:00	5.942
2019-12-20 06:18:00	6.008
2019-12-21 06:16:00	5.321
2019-12-22 06:17:00	5.365
2019-12-23 06:15:00	5.342
2019-12-24 06:14:00	5.353
2019-12-25 07:38:00	5.896
2019-12-26 06:10:00	5.465
2019-12-27 06:14:00	5.97
2019-12-28 06:20:00	5.622
2019-12-29 06:18:00	5.048
2019-12-31 06:28:00	5.591
2020-01-01 06:24:00	5.425
2020-01-02 06:19:00	7.6
2020-01-03 06:38:00	8.226
2020-01-04 06:35:00	9.812
2020-01-05 06:32:00	6.181
2020-01-06 06:20:00	6.661
2020-01-07 06:25:00	5.888
2020-01-08 06:14:00	6.208
2020-01-09 06:22:00	6.237
2020-01-10 06:20:00	10.191
2020-01-11 07:22:00	6.36
2020-01-12 06:24:00	6.182
2020-01-13 06:12:00	7.261
2020-01-15 06:27:00	5.649
2020-01-16 06:30:00	5.779
2020-01-17 06:10:00	5.961
2020-01-18 06:45:00	6.053
2020-01-19 04:52:00	6.385
2020-01-20 06:30:00	5.785
2020-01-21 06:27:00	5.863
2020-01-22 06:30:00	5.696
2020-01-23 06:25:00	7.407
2020-01-24 06:30:00	6.074
2020-01-25 06:10:00	5.516
2020-01-26 06:10:00	5.587
2020-01-27 06:12:00	5.57
2020-01-28 06:30:00	5.488
2020-01-29 06:18:00	5.464
2020-01-30 06:15:00	6.02
2020-01-31 06:32:00	5.633
2020-02-01 06:00:00	6.236
2020-02-02 05:41:00	5.973
2020-02-03 06:10:00	6.275
2020-02-04 06:22:00	5.827
2020-02-05 06:24:00	5.352
2020-02-06 06:12:00	5.4
2020-02-07 06:22:00	5.554
2020-02-08 06:27:00	5.663
2020-02-10 06:10:00	6.171
2020-02-11 06:45:00	5.869
2020-02-12 04:52:00	5.538
2020-02-13 06:30:00	5.388
2020-02-14 06:27:00	5.425
2020-02-17 06:30:00	5.703
2020-02-18 06:10:00	8.466
2020-02-20 06:12:00	5.659
2020-03-03 06:25:00	5.37
2020-03-04 06:14:00	5.344
2020-03-05 06:22:00	6.089
2020-03-06 06:24:00	5.774
2020-03-07 06:12:00	5.587
2020-03-08 06:22:00	6.094
2020-03-09 06:27:00	5.254
2020-03-11 06:10:00	6.465
2020-03-12 06:45:00	5.507
2020-03-13 04:52:00	5.49
2020-03-14 06:30:00	5.46
2020-03-15 06:27:00	5.428
2020-03-16 06:30:00	5.557
2020-03-17 06:25:00	8.901
2020-03-18 06:30:00	5.237
2020-03-19 06:10:00	5.61
2020-03-20 06:10:00	5.601
2020-03-21 06:12:00	5.719
2020-03-22 05:32:00	5.44
2020-03-23 06:18:00	5.588
2020-03-24 06:15:00	5.674
2020-03-25 06:32:00	6.626
2020-03-26 06:22:00	5.502
2020-03-27 06:20:00	5.706
2020-03-28 06:10:00	5.597
2020-03-29 06:20:00	5.527
2020-03-30 06:18:00	5.45
2020-03-31 06:22:00	6.831
2020-04-01 06:18:00	6.477
2020-04-02 06:25:00	7.105
2020-04-03 06:17:00	5.806
2020-04-05 06:42:00	5.866
2020-04-06 06:35:00	5.392
2020-04-07 06:18:00	6.553
2020-04-08 06:22:00	6.441
2020-04-10 06:20:00	5.73
2020-04-11 06:25:00	5.503
2020-04-12 06:59:00	5.734
2020-04-13 06:17:00	6.56
2020-04-14 06:20:00	5.796
2020-04-15 06:20:00	5.989
2020-04-16 06:17:00	6.237
2020-04-17 06:20:00	5.56
2020-04-18 06:19:00	5.034
2020-04-19 06:20:00	5.674
2020-04-20 06:22:00	5.122
2020-04-21 06:20:00	5.071
2020-04-22 06:20:00	5.11
2020-04-24 06:20:00	5.303
2020-04-25 06:05:00	5.221
2020-04-26 06:25:00	5.167
2020-04-27 06:20:00	5.102
2020-04-28 06:20:00	5.614
2020-04-29 06:22:00	5.629
2020-04-30 06:25:00	5.11
2020-05-01 06:30:00	5.303
2020-05-02 07:11:00	5.221
2020-05-03 07:22:00	5.071
2020-05-04 06:34:00	5.051
2020-05-05 06:24:00	5.37
2020-05-07 06:25:00	5.19
2020-05-08 06:20:00	5.242
2020-05-10 07:56:00	5.178
2020-05-11 06:22:00	5.226
2020-05-12 06:30:00	5.322
2020-05-13 06:25:00	5.175
2020-05-14 06:15:00	5.293
2020-05-15 06:25:00	5.29
2020-05-16 06:25:00	5.229
2020-05-17 06:22:00	18.564
2020-05-18 06:20:00	5.247
2020-05-19 06:25:00	5.152
2020-05-20 06:25:00	5.109
2020-05-21 06:25:00	6.39
2020-05-22 06:30:00	5.188
2020-05-24 04:14:00	5.202
2020-05-26 06:20:00	5.304
2020-05-27 06:20:00	5.276
2020-05-28 06:22:00	6.105
2020-05-29 06:25:00	5.261
2020-05-30 05:55:00	5.401
2020-05-31 07:05:00	5.436
2020-06-01 06:25:00	5.308
2020-06-02 06:20:00	5.144
2020-06-03 06:20:00	5.402
2020-06-04 06:22:00	5.578
2020-06-05 06:25:00	5.194
2020-06-06 05:55:00	5.806
2020-06-08 06:25:00	5.409
2020-06-09 06:20:00	5.486
2020-06-10 06:20:00	5.481
2020-06-11 06:22:00	7.189
2020-06-12 06:25:00	5.409
2020-06-13 05:55:00	5.687
2020-06-14 07:05:00	5.542
2020-06-16 06:20:00	5.124
2020-06-17 06:20:00	5.514
2020-06-18 06:22:00	5.338
2020-06-19 06:30:00	5.46
2020-06-20 06:35:00	5.224
2020-06-21 06:18:00	5.338
2020-06-22 06:25:00	5.501
2020-06-23 06:20:00	6.793
2020-06-24 06:30:00	5.636
2020-06-25 06:28:00	5.579
2020-06-26 06:30:00	5.543
2020-06-27 06:20:00	5.387
2020-06-28 06:30:00	5.331
2020-06-29 06:40:00	7.964
2020-06-30 06:40:00	5.711
2020-07-01 06:30:00	5.349
2020-07-03 06:40:00	5.459
2020-07-04 06:20:00	5.184
2020-07-07 07:30:00	6.418
2020-07-08 06:40:00	6.052
2020-07-09 06:20:00	6.229
2020-07-10 06:30:00	5.681
2020-07-11 06:20:00	5.901
2020-07-12 07:25:00	5.35
2020-07-13 06:32:00	5.396
2020-07-14 06:15:00	5.491
2020-07-15 06:20:00	5.607
2020-07-16 06:40:00	6.445
2020-07-17 07:30:00	5.745
2020-07-18 06:40:00	5.279
2020-07-19 06:40:00	5.323
2020-07-20 06:30:00	6.222
2020-07-21 06:40:00	6.414
2020-07-22 06:45:00	5.384
2020-07-24 06:20:00	5.446
2020-07-25 06:25:00	5.309
2020-07-27 06:33:00	6.563
2020-07-28 07:34:00	6.129
2020-07-29 07:35:00	5.302
2020-07-30 06:40:00	5.608
2020-07-31 06:40:00	5.166
2020-08-01 06:15:00	5.444
2020-08-02 06:40:00	5.412
2020-08-03 06:40:00	5.231
2020-08-04 06:40:00	5.293
2020-08-05 06:25:00	5.179
2020-08-06 06:40:00	5.149
2020-08-07 06:40:00	5.082
2020-08-08 06:40:00	5.319
2020-08-09 07:35:00	5.201
2020-08-10 06:47:00	5.552
2020-08-11 06:20:00	5.448
2020-08-12 06:50:00	5.212
2020-08-13 06:55:00	5.359
2020-08-14 06:30:00	5.291
2020-08-15 06:20:00	5.119
2020-08-16 06:40:00	5.022
2020-08-17 06:30:00	5.092
2020-08-18 06:40:00	5.139
2020-08-19 06:25:00	5.303
2020-08-21 06:50:00	5.48
2020-08-23 06:20:00	5.096
2020-08-24 06:08:00	5.594
2020-08-25 06:24:00	5.139
2020-08-26 06:20:00	5.191
2020-08-28 06:20:00	5.214
2020-08-29 07:35:00	5.431
2020-08-30 08:10:00	5.168
2020-08-31 06:33:00	5.346
2020-09-01 05:00:00	5.285
2020-09-02 04:50:00	5.39
2020-09-03 03:40:00	5.587
2020-09-05 06:20:00	5.563
2020-09-06 07:50:00	5.076
2020-09-07 06:55:00	5.426
2020-09-08 06:16:00	5.258
2020-09-09 06:23:00	5.567
2020-09-10 06:10:00	5.433
2020-09-11 06:20:00	5.416
2020-09-12 06:20:00	5.283
2020-09-13 07:20:00	5.483
2020-09-14 06:25:00	6.346
2020-09-16 07:20:00	5.319
2020-09-17 06:20:00	5.152
2020-09-18 06:11:00	5.568
2020-09-19 06:20:00	5.496
2020-09-20 06:20:00	5.602
2020-09-21 06:20:00	5.19
2020-09-22 06:20:00	5.244
2020-09-23 06:18:00	5.298
2020-09-24 06:20:00	5.292
2020-09-25 06:20:00	5.637
2020-09-26 07:40:00	5.275
2020-09-27 06:50:00	5.056
2020-09-28 06:20:00	5.316
2020-09-29 06:30:00	5.51
2020-09-30 06:20:00	5.548
2020-10-01 07:20:00	5.355
2020-10-02 08:20:00	6.217
2020-10-03 09:20:00	5.317
2020-10-04 10:20:00	5.452
2020-10-06 07:53:00	5.496
2020-10-07 06:46:00	5.484
2020-10-08 06:36:00	5.126
2020-10-10 06:18:00	8.066
2020-10-12 06:20:00	5.346
2020-10-13 06:21:00	7.412
2020-10-15 06:35:00	5.739
2020-10-16 06:20:00	5.583
2020-10-17 07:18:00	4.942
2020-10-18 08:30:00	5.02
2020-10-19 06:05:00	6.268
2020-10-20 06:16:00	5.82
2020-10-21 06:20:00	6.062
2020-10-22 06:50:00	5.835
2020-10-23 06:12:00	6.257
2020-10-24 06:25:00	5.891
2020-10-25 06:39:00	5.383
2020-10-27 06:15:00	5.8
2020-10-28 06:22:00	5.389
2020-10-29 06:20:00	5.575
2020-10-30 06:20:00	6.016
2020-10-31 06:15:00	6.342
2020-11-01 07:20:00	5.615
2020-11-03 06:00:00	5.329
2020-11-04 06:01:00	5.279
2020-11-05 06:15:00	5.563
2020-11-06 06:20:00	5.44
2020-11-07 05:15:00	5.629
2020-11-09 06:20:00	5.711
2020-11-10 06:20:00	8.923
2020-11-11 06:20:00	5.282
2020-11-13 07:20:00	5.277
2020-11-14 07:20:00	5.684
2020-11-15 06:10:00	5.797
2020-11-16 06:20:00	6.095
2020-11-17 06:50:00	5.809
2020-11-18 06:20:00	12.575
2020-11-19 06:30:00	5.467
2020-11-20 06:30:00	5.683
2020-11-21 07:35:00	5.428
2020-11-22 06:40:00	5.373
2020-11-23 06:11:00	5.575
2020-11-24 06:22:00	6.184
2020-11-25 07:20:00	5.599
2020-11-26 06:20:00	7.995
2020-11-27 06:06:00	6.686
2020-11-28 06:20:00	5.786
2020-11-29 05:10:00	6.438
2020-11-30 06:40:00	6.201
2020-12-01 06:31:00	5.854
2020-12-02 06:20:00	5.845
2020-12-03 06:20:00	9.047
2020-12-04 06:20:00	5.912
2020-12-05 06:22:00	5.689
2020-12-06 06:20:00	5.796
2020-12-07 06:20:00	5.774
2020-12-08 06:20:00	5.965
2020-12-09 06:20:00	5.761
2020-12-10 06:18:00	5.706
2020-12-11 06:18:00	5.728
2020-12-12 06:22:00	6.675
2020-12-14 06:42:00	5.538
2020-12-15 06:43:00	5.88
2020-12-16 06:30:00	5.606
2020-12-17 06:35:00	5.078
2020-12-18 06:28:00	5.43
2020-12-19 06:20:00	5.561
2020-12-20 05:35:00	7.285
2020-12-21 06:45:00	6.08
2020-12-22 06:47:00	11.908
2020-12-23 06:25:00	5.484
2020-12-24 08:20:00	7.36
2020-12-25 06:25:00	13.09
2020-12-26 04:20:00	8.477
2020-12-27 04:20:00	8.052
2020-12-28 06:47:00	7.258
2020-12-29 06:54:00	5.501
2020-12-30 06:25:00	5.297
2020-12-31 06:20:00	6.423
2021-01-01 05:30:00	5.61
2021-01-02 06:00:00	7.758
2021-01-03 05:45:00	5.562
2021-01-04 06:20:00	5.735
2021-01-05 06:10:00	7.123
2021-01-06 06:10:00	8.257
2021-01-07 06:15:00	5.693
2021-01-08 06:20:00	5.685
2021-01-09 06:20:00	8.115
2021-01-10 06:20:00	8.322
2021-01-11 06:15:00	5.863
2021-01-12 06:20:00	5.547
2021-01-13 06:15:00	5.726
2021-01-14 06:15:00	5.609
2021-01-15 06:15:00	6.589
2021-01-16 07:10:00	5.794
2021-01-17 04:30:00	5.332
2021-01-18 06:15:00	5.422
2021-01-20 06:10:00	5.634
2021-01-22 06:20:00	5.726
2021-01-23 07:00:00	7.218
2021-01-24 06:00:00	5.66
2021-01-25 06:10:00	5.446
2021-01-26 06:12:00	6.365
2021-01-27 06:10:00	5.836
2021-01-28 06:15:00	5.567
2021-01-29 06:05:00	6.214
2021-01-30 06:29:00	5.289
2021-01-31 06:17:00	5.688
2021-02-01 06:10:00	5.432
2021-02-02 06:15:00	5.68
2021-02-03 06:10:00	5.961
2021-02-04 06:15:00	5.631
2021-02-05 05:56:00	5.66
2021-02-06 04:27:00	5.975
2021-02-07 06:20:00	5.254
2021-02-08 06:30:00	5.315
2021-02-09 06:10:00	5.555
2021-02-10 06:11:00	5.782
2021-02-11 06:20:00	5.394
2021-02-12 06:25:00	5.395
2021-02-13 06:25:00	5.254
2021-02-14 06:15:00	5.539
2021-02-15 06:15:00	5.46
2021-02-16 06:15:00	5.609
2021-02-17 06:15:00	5.539
2021-02-18 06:20:00	5.346
2021-02-19 06:10:00	5.313
2021-02-20 06:24:00	6.84
2021-02-21 06:40:00	5.497
2021-02-22 06:10:00	5.662
2021-02-23 06:15:00	5.714
2021-02-24 06:08:00	5.548
2021-02-25 06:10:00	5.325
2021-02-26 06:12:00	5.668
2021-02-27 06:10:00	5.4
2021-02-28 06:10:00	5.755
2021-03-01 06:05:00	5.723
2021-03-02 06:10:00	5.722
2021-03-03 06:15:00	6.249
2021-03-04 06:08:00	5.215
2021-03-16 06:08:00	6.747
2021-03-17 06:25:00	5.894
2021-03-18 06:12:00	5.927
2021-03-20 05:25:00	5.827
2021-03-22 06:12:00	5.79
2021-03-23 06:15:00	5.713
2021-03-25 06:15:00	5.472
2021-03-26 06:05:00	5.614
2021-03-27 07:11:00	5.524
2021-03-29 06:10:00	6.694
2021-03-30 06:10:00	5.503
2021-03-31 06:15:00	6.149
2021-04-01 06:20:00	5.593
2021-04-02 06:20:00	5.349
2021-04-03 05:12:00	5.97
2021-04-04 06:59:00	5.439
2021-04-05 06:58:00	6.279
2021-04-07 06:12:00	6.271
2021-04-08 06:20:00	5.34
2021-04-09 06:20:00	6.515
2021-04-10 07:10:00	5.533
2021-04-11 07:15:00	5.734
2021-04-12 06:12:00	6.355
2021-04-13 06:25:00	5.569
2021-04-14 06:10:00	5.141
2021-04-15 06:10:00	5.707
2021-04-16 06:15:00	5.94
2021-04-17 06:11:00	5.222
2021-04-18 06:25:00	5.307
2021-04-19 06:32:00	5.211
2021-04-21 06:15:00	5.229
2021-04-22 06:10:00	5.205
2021-04-23 06:10:00	5.222
2021-04-24 06:03:00	5.261
2021-04-25 06:12:00	5.374
2021-04-26 06:10:00	5.396
2021-04-27 06:10:00	5.256
2021-04-28 06:05:00	5.374
2021-04-29 06:10:00	5.333
2021-04-30 06:25:00	5.146
2021-05-01 06:26:00	5.736
2021-05-02 06:55:00	9.24
2021-05-03 09:03:00	5.202
2021-05-04 06:04:00	5.415
2021-05-05 06:50:00	5.335
2021-05-06 06:15:00	12.449
2021-05-07 06:20:00	5.463
2021-05-10 06:15:00	5.099
2021-05-11 06:10:00	5.059
2021-05-12 06:12:00	5.625
2021-05-13 06:10:00	6.233
2021-05-14 06:20:00	5.478
2021-05-15 06:33:00	6.02
2021-05-16 06:30:00	6.525
2021-05-17 06:10:00	5.478
2021-05-18 06:10:00	5.647
2021-05-19 06:37:00	5.425
2021-05-20 07:10:00	5.245
2021-05-21 06:12:00	5.269
2021-05-22 04:22:00	6.266
2021-05-23 04:29:00	14.247
2021-05-24 06:10:00	12.482
2021-05-25 06:10:00	6.156
2021-05-26 06:40:00	5.245
2021-05-28 06:20:00	6.318
2021-05-29 07:05:00	5.421
2021-05-30 08:10:00	6.33
2021-05-31 06:15:00	5.421
2021-06-01 06:12:00	5.448
2021-06-02 06:10:00	5.248
2021-06-03 06:10:00	6.318
2021-06-04 06:25:00	5.245
2021-06-05 08:10:00	12.482
2021-06-06 06:40:00	14.247
2021-06-07 06:20:00	6.266
2021-06-08 06:12:00	5.425
2021-06-09 06:15:00	5.245
2021-06-10 06:10:00	5.269
2021-06-11 06:25:00	6.525
2021-06-12 06:48:00	6.02
2021-06-13 07:55:00	5.478
2021-06-14 06:22:00	5.647
2021-06-15 06:10:00	5.509
2021-06-16 06:25:00	6.156
2021-06-17 06:15:00	5.271
2021-06-18 06:00:00	5.293
2021-06-19 07:50:00	5.34
2021-06-20 07:31:00	5.713
2021-06-21 06:10:00	5.325
2021-06-22 06:15:00	5.738
2021-06-23 06:20:00	5.443
2021-06-24 06:15:00	5.686
2021-06-25 06:25:00	5.479
2021-06-26 07:00:00	5.558
2021-06-27 07:10:00	5.647
2021-06-28 06:10:00	5.457
2021-06-29 06:12:00	6.106
2021-06-30 06:15:00	6.094
2021-07-01 06:00:00	5.175
2021-07-02 06:10:00	5.466
2021-07-03 07:50:00	5.377
2021-07-04 09:29:00	5.877
2021-07-05 06:00:00	5.464
2021-07-06 06:05:00	5.485
2021-07-07 06:15:00	5.778
2021-07-08 06:10:00	7.966
2021-07-09 06:15:00	5.508
2021-07-10 06:00:00	6.322
2021-07-11 06:03:00	5.416
2021-07-12 06:15:00	5.372
2021-07-13 06:20:00	5.482
2021-07-14 06:40:00	5.453
2021-07-15 06:20:00	5.295
2021-07-16 06:15:00	5.041
2021-07-17 07:10:00	5.425
2021-07-18 07:45:00	5.194
2021-07-19 06:25:00	5.637
2021-07-20 06:20:00	5.298
2021-07-21 06:25:00	5.555
2021-07-22 06:20:00	5.43
2021-07-23 06:00:00	6.426
2021-07-24 06:45:00	5.757
2021-07-25 07:12:00	5.61
2021-07-26 06:25:00	5.442
2021-07-27 06:20:00	6.64
2021-07-28 06:30:00	5.46
2021-07-29 06:20:00	5.576
2021-07-30 06:20:00	5.457
2021-07-31 07:10:00	5.236
2021-08-01 07:27:00	5.549
2021-08-02 07:00:00	5.591
2021-08-05 06:20:00	5.53
2021-08-06 07:10:00	5.512
2021-08-07 07:00:00	5.565
2021-08-09 06:30:00	5.363
2021-08-10 06:30:00	5.507
2021-08-11 06:30:00	5.534
2021-08-12 06:20:00	5.517
2021-08-13 06:30:00	5.514
2021-08-14 07:43:00	6.277
2021-08-15 06:20:00	5.45
2021-08-16 06:25:00	5.158
2021-08-17 06:20:00	5.271
2021-08-18 06:15:00	5.369
2021-08-19 06:50:00	5.211
2021-08-21 07:30:00	5.631
2021-08-22 07:50:00	5.899
2021-08-23 06:30:00	5.321
2021-08-24 06:20:00	6.503
2021-08-25 06:25:00	5.933
2021-08-26 07:25:00	5.328
2021-08-27 06:30:00	5.435
2021-08-28 06:30:00	5.32
2021-08-29 06:30:00	5.449
2021-08-31 06:25:00	5.598
2021-09-01 04:00:00	6.079
2021-09-02 06:15:00	5.786
2021-09-03 06:20:00	5.382
2021-09-04 08:40:00	5.393
2021-09-05 06:20:00	5.728
2021-09-06 06:20:00	5.634
2021-09-07 06:20:00	5.444
2021-09-08 06:00:00	6.197
2021-09-09 06:05:00	6.501
2021-09-10 06:10:00	5.448
2021-09-12 06:38:00	5.482
2021-09-13 06:15:00	5.605
2021-09-14 06:15:00	5.692
2021-09-15 06:10:00	5.601
2021-09-16 06:15:00	5.503
2021-09-17 06:10:00	5.431
2021-09-18 06:10:00	6.4
2021-09-19 08:02:00	5.613
2021-09-20 08:39:00	5.46
2021-09-21 06:16:00	5.445
2021-09-22 06:15:00	5.449
2021-09-23 06:20:00	5.802
2021-09-24 06:25:00	5.267
2021-09-25 07:02:00	5.283
2021-09-27 06:25:00	6.48
2021-09-28 06:20:00	5.459
2021-09-29 06:20:00	5.814
2021-09-30 06:30:00	5.711
2021-10-01 06:40:00	5.929
2021-10-02 07:10:00	5.98
2021-10-04 07:00:00	5.941
2021-10-05 06:50:00	6.227
2021-10-06 06:10:00	5.258
2021-10-07 06:20:00	5.728
2021-10-08 06:15:00	6.818
2021-10-09 06:20:00	5.069
2021-10-10 07:08:00	5.572
2021-10-11 06:10:00	5.914
2021-10-12 06:15:00	7.503
2021-10-13 06:05:00	7.192
2021-10-14 06:20:00	5.342
2021-10-15 06:00:00	6.815
2021-10-16 04:30:00	5.647
2021-10-17 04:38:00	5.31
2021-10-18 06:10:00	5.903
2021-10-19 06:09:00	10.16
2021-10-21 05:50:00	5.565
2021-10-22 06:15:00	5.41
2021-10-23 06:15:00	6.041
2021-10-24 06:15:00	5.991
2021-10-25 06:10:00	6.004
2021-10-26 06:30:00	5.515
2021-10-27 06:15:00	5.75
2021-10-28 06:10:00	8.828
2021-10-29 06:12:00	5.965
2021-10-30 07:27:00	5.495
2021-10-31 07:09:00	5.956
2021-11-01 06:17:00	5.453
2021-11-02 06:20:00	5.974
2021-11-03 06:15:00	6.955
2021-11-04 06:20:00	8.974
2021-11-05 06:15:00	5.831
2021-11-07 06:45:00	5.179
2021-11-09 06:25:00	5.541
2021-11-10 06:15:00	5.602
2021-11-11 06:15:00	6.052
2021-11-12 06:10:00	5.942
2021-11-13 06:20:00	5.714
2021-11-14 06:15:00	5.637
2021-11-17 06:12:00	5.978
2021-11-19 06:18:00	8.619
2021-11-20 07:00:00	5.352
2021-11-21 07:10:00	6.055
2021-11-22 06:15:00	5.578
2021-11-23 06:20:00	5.345
2021-11-24 06:20:00	5.789
2021-11-25 06:31:00	5.869
2021-11-26 07:00:00	6.089
2021-11-27 05:40:00	6.474
2021-11-28 06:30:00	6.654
2021-11-29 06:30:00	5.54
2021-11-30 06:25:00	5.538
2021-12-01 06:20:00	5.87
2021-12-02 06:25:00	5.668
2021-12-03 06:40:00	6.001
2021-12-04 04:40:00	8.321
2021-12-05 04:50:00	6.921
2021-12-06 06:30:00	6.153
2021-12-07 06:20:00	8.545
2021-12-08 07:10:00	6.847
2021-12-21 06:20:00	6.295
2021-12-22 06:15:00	5.799
2021-12-23 06:10:00	6.163
2021-12-24 06:10:00	6.262
2021-12-25 06:10:00	5.803
2021-12-26 06:10:00	5.839
2021-12-27 06:15:00	5.605
2021-12-28 06:20:00	5.125
2021-12-29 06:10:00	5.875
2021-12-30 07:10:00	6.182
2021-12-31 06:25:00	6.018

## Sheet: JSA
time	mole fractions
2019-01-02 06:33:00	5.15
2019-01-09 06:35:00	5.55
2019-01-16 06:00:00	5.23
2019-01-23 06:20:00	5.14
2019-02-06 07:55:00	5.2
2019-02-13 07:55:00	5.13
2019-02-21 06:30:00	5.48
2019-03-06 06:20:00	5.17
2019-03-14 06:25:00	5.11
2019-03-20 05:20:00	4.98
2019-03-28 05:30:00	5.08
2019-04-03 06:12:00	5.28
2019-04-16 06:13:00	5.13
2019-04-17 06:25:00	5.01
2019-05-20 06:20:00	5.23
2019-05-22 06:20:00	4.94
2019-05-29 06:20:00	5.05
2019-06-05 06:30:00	5.06
2019-06-15 06:15:00	5.08
2019-06-19 06:30:00	5.07
2019-06-26 06:30:00	5.66
2019-07-09 06:18:00	5.15
2019-07-10 06:20:00	5.31
2019-07-31 06:30:00	4.85
2019-08-07 06:30:00	5.16
2019-08-26 06:20:00	4.87
2019-09-11 06:20:00	5.44
2019-09-18 06:15:00	5.12
2019-09-26 06:20:00	5.75
2019-10-02 06:35:00	5.26
2019-10-16 06:35:00	4.95
2019-10-23 06:55:00	5.75
2019-11-01 06:25:00	4.94
2019-11-06 06:20:00	5
2019-11-13 06:30:00	5.13
2019-11-28 06:50:00	4.96
2019-12-04 06:20:00	5.06
2019-12-11 06:20:00	4.94
2019-12-20 06:20:00	5.31
2019-12-27 07:40:00	5.34
2020-01-14 06:20:00	6.33
2020-01-15 07:20:00	5.79
2020-01-28 06:30:00	5.5
2020-01-29 06:30:00	5.48
2020-02-05 06:30:00	5.55
2020-02-12 06:30:00	5.75
2020-02-19 06:30:00	5.26
2020-02-27 06:30:00	5.71
2020-03-11 06:30:00	5.4
2020-03-18 06:45:00	5.28
2020-03-26 06:20:00	5.25
2020-04-01 06:35:00	5.57
2020-04-08 06:35:00	5.58
2020-04-15 06:45:00	5.4
2020-04-22 06:40:00	5.77
2020-04-29 06:30:00	5.18
2020-05-07 06:35:00	5.12
2020-05-13 06:50:00	5.29
2020-05-20 05:45:00	5.15
2020-06-03 06:45:00	5.12
2020-06-10 07:20:00	5.87
2020-06-24 07:35:00	5.63
2020-07-01 06:50:00	5.37
2020-07-08 06:20:00	5
2020-07-15 06:45:00	5.36
2020-07-22 06:40:00	5.09
2020-07-29 06:40:00	5.13
2020-08-05 06:15:00	5.18
2020-08-12 06:15:00	5.05
2020-08-19 06:20:00	4.87
2020-08-26 06:40:00	5.16
2020-09-02 06:40:00	5.44
2020-09-09 06:40:00	5.55
2020-09-16 06:30:00	5.54
2020-09-23 06:40:00	5.09
2020-10-01 06:18:00	5.9
2020-10-07 06:45:00	5.33
2020-10-21 06:30:00	5.29
2020-10-28 06:30:00	5.97
2020-11-11 06:20:00	5.39
2020-11-18 06:30:00	5.14
2020-11-25 06:50:00	5.26
2020-12-02 06:20:00	5.49
2020-12-09 06:30:00	5.5
2020-12-17 06:40:00	5.18
2020-12-23 06:20:00	5.98
2020-12-30 06:21:00	5.02
2021-01-06 06:40:00	5.23
2021-01-06 07:05:00	5.58
2021-01-20 06:00:00	5.43
2021-01-27 06:10:00	5.73
2021-02-03 06:10:00	5.76
2021-02-10 06:20:00	5.63
2021-02-17 06:40:00	5.47
2021-02-24 06:30:00	5.63
2021-03-03 06:10:00	5.22
2021-03-10 06:43:00	5.53
2021-03-17 06:20:00	6
2021-03-24 06:15:00	5.22
2021-03-31 06:20:00	5.59
2021-04-07 06:25:00	5.68
2021-04-15 06:10:00	5.96
2021-04-21 06:15:00	6.74
2021-04-28 06:00:00	5.36
2021-05-05 06:10:00	5.18
2021-05-12 05:30:00	5.31
2021-05-19 06:35:00	5.45
2021-05-26 05:20:00	5.4
2021-06-02 06:10:00	5.49
2021-06-09 06:05:00	5.82
2021-06-16 06:20:00	5.05
2021-06-23 06:20:00	5.28
2021-06-30 06:20:00	5.34
2021-07-07 06:30:00	5.15
2021-07-14 06:30:00	5.12
2021-07-21 06:05:00	5.23
2021-07-28 06:10:00	5.41
2021-08-04 06:20:00	5.31
2021-08-11 06:20:00	5.38
2021-08-25 06:20:00	5.53
2021-09-01 06:55:00	5.29
2021-09-08 06:05:00	5.53
2021-09-15 06:10:00	5.38
2021-09-29 06:20:00	5.45
2021-10-06 06:10:00	5.83
2021-10-13 06:20:00	5.22
2021-10-20 05:50:00	5.75
2021-10-27 06:10:00	5.67
2021-11-03 06:20:00	5.85

## Sheet: LAN
time	mole fractions
2011-01-05 06:26:00	4.5
2011-01-12 06:18:00	4.41
2011-02-03 06:16:00	4.37
2011-02-09 06:51:00	5.81
2011-02-17 06:51:00	4.54
2011-02-23 06:33:00	4.7
2011-03-02 06:31:00	4.31
2011-03-23 06:11:00	4.37
2011-03-30 06:25:00	4.82
2011-04-13 06:29:00	4.57
2011-04-20 06:22:00	4.45
2011-04-27 06:11:00	4.31
2011-05-04 06:54:00	4.37
2011-05-18 06:21:00	4.45
2011-05-25 06:23:00	4.49
2011-06-01 06:12:00	4.52
2011-06-08 06:15:00	4.36
2011-06-15 06:31:00	4.58
2011-06-22 06:14:00	4.47
2011-06-29 06:14:00	4.24
2011-07-06 06:30:00	4.2
2011-07-13 06:21:00	4.25
2011-07-27 06:58:00	4.28
2011-08-10 06:11:00	4.27
2011-08-17 06:21:00	4.3
2011-08-24 06:11:00	6.05
2011-08-31 06:22:00	4.36
2011-09-07 06:22:00	5.01
2011-09-14 06:31:00	4.43
2011-09-28 06:12:00	4.46
2011-10-05 06:26:00	4.8
2011-10-12 06:16:00	5.19
2011-10-19 06:26:00	5.33
2011-11-10 06:19:00	4.41
2011-11-16 06:29:00	4.91
2011-11-30 06:23:00	4.41
2011-12-07 06:26:00	5.21
2011-12-14 06:34:00	6.69
2011-12-21 06:16:00	5.26
2011-12-28 06:26:00	4.7
2012-01-04 06:15:00	4.37
2012-01-11 06:06:00	4.62
2012-01-18 06:45:00	6
2012-01-25 06:55:00	4.57
2012-02-01 06:11:00	4.74
2012-02-08 06:11:00	4.4
2012-02-16 06:26:00	4.45
2012-02-22 06:21:00	4.72
2012-02-29 06:02:00	4.71
2012-03-07 06:11:00	4.92
2012-03-14 06:26:00	6
2012-03-21 06:31:00	5.01
2012-03-28 06:31:00	4.62
2012-04-04 06:53:00	4.49
2012-04-11 06:11:00	4.39
2012-04-18 06:11:00	4.78
2012-04-25 06:11:00	4.56
2012-05-02 06:11:00	4.45
2012-05-11 07:11:00	5.06
2012-05-16 06:25:00	4.44
2012-05-23 06:41:00	4.75
2012-05-30 06:11:00	4.69
2012-06-06 07:04:00	5.05
2012-06-13 06:31:00	5.26
2012-06-20 06:36:00	4.9
2012-06-26 06:31:00	5.76
2012-07-04 06:42:00	4.28
2012-07-11 06:39:00	4.26
2012-07-25 06:21:00	4.29
2012-08-15 06:29:00	4.46
2012-08-22 06:26:00	4.42
2012-09-12 06:28:00	4.57
2012-09-19 06:51:00	4.62
2012-10-03 06:29:00	4.57
2012-10-24 07:06:00	4.04
2012-10-31 06:29:00	4.45
2012-11-07 06:29:00	5.24
2012-11-14 06:27:00	5.17
2012-11-21 06:29:00	5.21
2012-12-12 06:21:00	5.43
2013-01-09 06:26:00	4.55
2013-08-14 06:34:00	4.05
2013-10-09 06:27:00	4.91
2013-11-20 06:22:00	4.6
2013-11-27 06:22:00	4.75
2013-12-18 06:14:00	4.51
2013-12-25 06:14:00	6.54
2014-01-15 06:32:00	4.57
2014-01-22 06:32:00	4.51
2014-01-29 06:35:00	6.06
2014-02-05 06:31:00	4.38
2014-02-19 07:06:00	4.39
2014-03-26 06:31:00	4.67
2014-08-06 06:26:00	4.59
2014-08-27 06:56:00	4.7
2014-09-24 06:41:00	4.72
2014-10-22 06:17:00	4.65
2014-11-26 06:13:00	5.09
2014-12-03 07:50:00	6.23
2014-12-10 06:18:00	5.12
2014-12-17 06:14:00	4.8
2014-12-24 06:34:00	4.59
2014-12-31 06:12:00	4.92
2015-01-14 07:16:00	4.76
2015-01-21 06:16:00	5.26
2015-01-28 06:38:00	4.79
2015-02-11 06:22:00	4.73
2015-03-04 06:31:00	4.6
2015-03-11 06:17:00	4.81
2015-03-18 06:21:00	6.19
2015-03-25 06:18:00	4.7
2015-04-01 06:16:00	4.64
2015-04-08 06:24:00	5.18
2015-04-22 06:56:00	4.99
2015-05-06 06:39:00	4.99
2015-05-20 06:23:00	5.66
2015-06-03 06:18:00	4.78
2015-06-17 06:53:00	4.9
2015-07-01 06:15:00	4.79
2015-07-15 06:45:00	4.55
2015-07-29 06:18:00	4.45
2015-08-05 06:21:00	4.49
2015-09-30 06:18:00	4.71
2015-10-07 06:21:00	4.7
2015-11-05 06:51:00	4.7
2015-11-11 06:34:00	4.72
2015-11-18 06:30:00	6.72
2015-11-25 06:25:00	4.62
2015-12-02 06:26:00	5.06
2015-12-17 06:21:00	4.7
2015-12-23 06:19:00	6.54
2016-01-06 06:39:00	4.81
2016-01-13 06:25:00	4.74
2016-01-20 06:23:00	5.34
2016-01-27 06:18:00	4.87
2016-02-03 06:26:00	4.71
2016-02-10 06:21:00	4.58
2016-02-17 07:03:00	4.84
2016-02-24 07:38:00	4.82
2016-03-02 06:31:00	5.7
2016-03-09 06:31:00	4.91
2016-03-16 06:21:00	5.25
2016-03-30 06:27:00	4.84
2016-04-06 06:27:00	8.43
2016-04-13 06:41:00	5.05
2016-04-20 06:48:00	4.77
2016-04-27 06:51:00	5.02
2016-05-04 06:54:00	4.75
2016-05-11 06:31:00	4.87
2016-05-18 06:29:00	4.93
2016-05-25 06:41:00	5.68
2016-06-01 06:44:00	4.96
2016-06-08 07:31:00	6.06
2016-06-22 06:30:00	4.67
2016-06-29 06:34:00	4.59
2016-07-06 06:46:00	5.03
2016-07-20 06:24:00	4.56
2016-07-27 06:31:00	4.77
2016-08-03 06:39:00	4.62
2016-08-10 06:35:00	4.94
2016-08-17 06:56:00	6.32
2016-08-24 06:32:00	5.23
2016-08-31 06:51:00	4.62
2016-09-07 06:26:00	5.14
2016-09-14 06:21:00	5.15
2016-09-21 06:28:00	4.8
2016-09-28 06:51:00	4.74
2016-10-05 07:11:00	4.8
2016-10-12 06:46:00	4.78
2016-10-19 06:46:00	7.6
2016-10-26 06:31:00	5.31
2016-11-02 06:54:00	5.05
2016-11-09 06:51:00	5.42
2016-11-16 06:41:00	6.06
2016-11-30 06:46:00	5.54
2016-12-07 06:43:00	5.02
2016-12-14 06:47:00	4.77
2016-12-21 06:48:00	5.68
2016-12-28 08:47:00	5.01
2017-01-11 06:34:00	5.06
2017-01-18 06:46:00	7.13
2017-01-25 06:41:00	6.69
2017-02-01 07:35:00	6.15
2017-02-08 06:45:00	5.87
2017-02-15 06:41:00	5.47
2017-02-22 06:49:00	4.9
2017-03-01 06:37:00	5
2017-03-08 06:39:00	5.21
2017-03-15 06:41:00	6.14
2017-03-22 06:41:00	6.46
2017-03-29 06:36:00	5.5
2017-04-05 06:45:00	4.83
2017-04-12 06:46:00	5.11
2017-04-19 06:40:00	5.08
2017-04-26 06:36:00	5.17
2017-05-03 06:44:00	6.11
2017-05-17 06:44:00	5.03
2017-05-24 06:51:00	4.84
2017-05-31 06:46:00	4.96
2017-06-07 06:41:00	5.03
2017-06-14 06:41:00	5.51
2017-06-21 07:01:00	7.09
2017-06-28 06:51:00	4.94
2017-07-05 06:51:00	4.7
2017-07-12 06:44:00	4.87
2017-07-19 06:41:00	4.82
2017-07-26 06:41:00	5.14
2017-08-02 06:43:00	4.88
2017-08-09 06:53:00	4.8
2017-08-16 06:46:00	4.76
2017-08-23 06:41:00	4.82
2017-09-06 06:37:00	5.69
2017-09-13 06:44:00	5.71
2017-09-20 06:47:00	5.43
2017-09-27 06:41:00	4.93
2017-10-04 06:36:00	5.29
2017-10-11 06:45:00	5.08
2017-10-18 06:50:00	5.59
2017-10-25 06:51:00	5.18
2017-11-01 06:45:00	5.24
2017-11-08 06:51:00	5.11
2017-11-15 06:51:00	7.22
2017-11-22 06:54:00	5.04
2017-11-29 06:46:00	5.48
2017-12-06 06:36:00	6.03
2017-12-13 06:51:00	5.05
2018-01-03 06:51:00	5.19
2018-01-10 06:51:00	4.97
2018-01-17 06:54:00	6.46
2018-01-24 06:46:00	4.9
2018-01-31 06:46:00	12.28
2018-02-07 06:41:00	5.56
2018-02-14 06:37:00	4.99
2018-02-21 06:41:00	5.04
2018-02-28 06:27:00	5.15
2018-03-07 06:39:00	5.31
2018-03-14 06:37:00	5.2
2018-03-21 06:34:00	4.86
2018-03-28 07:16:00	4.98
2018-04-04 06:38:00	5.47
2018-04-11 06:42:00	5.09
2018-04-18 06:31:00	5.22
2018-04-25 06:48:00	4.96
2018-05-02 06:33:00	5.38
2018-05-09 06:38:00	5.05
2018-05-16 06:49:00	4.83
2018-05-23 06:39:00	5.03
2018-05-30 09:23:00	7.58
2018-06-06 06:34:00	5.72
2018-06-13 06:32:00	4.89
2018-06-20 06:31:00	5.01
2018-06-27 06:32:00	4.81
2018-07-11 06:37:00	4.88
2018-07-18 06:33:00	4.86
2018-07-25 06:39:00	4.9
2018-08-01 06:39:00	5.25
2018-08-08 06:34:00	6.16
2018-08-15 06:20:00	4.8
2018-08-22 06:33:00	4.97
2018-08-29 06:37:00	4.97
2018-09-05 06:21:00	5.65
2018-09-12 06:40:00	5.35
2018-09-19 06:22:00	4.89
2018-09-26 06:44:00	4.88
2018-10-03 06:19:00	5.64
2018-10-10 06:58:00	4.96
2018-10-17 06:38:00	5
2018-10-24 06:39:00	7.8
2018-10-31 06:43:00	5.28
2018-11-07 06:40:00	5.08
2018-11-14 06:35:00	14.78
2018-11-21 06:31:00	7.15
2018-11-28 06:22:00	10.23
2018-12-05 06:34:00	6.37
2018-12-12 06:32:00	5.36
2018-12-19 06:31:00	5.18
2018-12-26 06:44:00	5.2
2019-01-02 06:33:00	5.34
2019-01-03 06:30:00	23.5
2019-01-04 06:30:00	6.83
2019-01-05 06:30:00	5.8
2019-01-06 06:30:00	5.48
2019-01-07 06:30:00	6.61
2019-01-08 06:30:00	5.48
2019-01-09 06:35:00	5.24
2019-01-10 06:30:00	8.21
2019-01-11 06:30:00	6.73
2019-01-12 06:30:00	5.51
2019-01-13 06:30:00	5.66
2019-01-14 06:30:00	24.66
2019-01-15 06:30:00	7.22
2019-01-16 06:00:00	5.73
2019-01-17 06:30:00	5.59
2019-01-18 06:30:00	6.22
2019-01-19 06:30:00	6.44
2019-01-20 06:30:00	5.72
2019-01-21 06:30:00	5.17
2019-01-23 06:05:00	5.24
2019-01-24 06:30:00	7.34
2019-01-25 06:30:00	6.92
2019-01-26 06:30:00	4.9
2019-01-27 06:30:00	5.64
2019-01-28 06:30:00	6.32
2019-01-31 06:30:00	5.07
2019-02-01 06:30:00	5.16
2019-02-02 06:30:00	5.26
2019-02-03 06:30:00	5.87
2019-02-04 06:30:00	5.53
2019-02-05 06:30:00	6.22
2019-02-06 07:29:00	5.33
2019-02-07 06:30:00	5.47
2019-02-08 06:30:00	5.2
2019-02-09 06:30:00	5.01
2019-02-10 06:30:00	5.1
2019-02-11 06:30:00	5.13
2019-02-12 07:30:00	5.48
2019-02-13 06:36:00	5.31
2019-02-15 06:30:00	5.95
2019-02-17 06:30:00	5.14
2019-02-18 06:30:00	5.3
2019-02-19 06:30:00	5.06
2019-02-20 06:11:00	5.88
2019-02-20 06:30:00	5.48
2019-02-21 06:30:00	5.49
2019-02-22 06:30:00	5.06
2019-02-24 06:30:00	5.09
2019-02-25 06:30:00	5.77
2019-02-26 06:30:00	25.51
2019-02-27 06:30:00	5.34
2019-02-27 06:38:00	5.89
2019-03-01 06:30:00	5.83
2019-03-02 06:30:00	5.09
2019-03-03 06:30:00	5.29
2019-03-04 06:30:00	5.28
2019-03-05 06:30:00	11.28
2019-03-06 06:38:00	5.19
2019-03-07 06:30:00	6.03
2019-03-08 06:30:00	5.58
2019-03-09 06:30:00	8.06
2019-03-10 06:30:00	5.36
2019-03-11 06:30:00	5.25
2019-03-12 06:30:00	5.11
2019-03-13 06:32:00	33.87
2019-03-14 06:30:00	5.13
2019-03-15 06:30:00	5.09
2019-03-16 06:30:00	5.95
2019-03-17 06:30:00	5.11
2019-03-18 06:30:00	11.79
2019-03-19 06:30:00	5.79
2019-03-20 06:31:00	5.36
2019-03-21 06:30:00	5.46
2019-03-22 06:30:00	4.99
2019-03-23 06:30:00	5.97
2019-03-24 06:30:00	7.04
2019-03-25 06:30:00	5.32
2019-03-26 06:30:00	5
2019-03-27 06:53:00	5.42
2019-03-28 06:30:00	6.31
2019-03-29 06:30:00	14.58
2019-03-30 06:30:00	5.68
2019-03-31 06:30:00	6.2
2019-04-01 06:30:00	5.08
2019-04-02 06:30:00	10.95
2019-04-03 06:20:00	5.23
2019-04-03 06:30:00	11.12
2019-04-05 06:30:00	5.24
2019-04-06 06:30:00	5.22
2019-04-07 06:30:00	5.27
2019-04-08 06:30:00	5.35
2019-04-09 06:30:00	5.29
2019-04-10 06:39:00	5.04
2019-04-11 06:30:00	7.36
2019-04-12 06:30:00	5.54
2019-04-13 06:30:00	7.6
2019-04-14 06:30:00	5.71
2019-04-15 06:30:00	5.6
2019-04-16 06:30:00	7.61
2019-04-17 06:50:00	5.28
2019-04-18 06:30:00	5.47
2019-04-19 06:30:00	7.93
2019-04-20 06:30:00	15.1
2019-04-21 06:30:00	7.09
2019-04-22 06:30:00	6.19
2019-04-23 06:30:00	6.05
2019-04-24 06:30:00	5.87
2019-04-25 06:30:00	15.85
2019-04-26 06:30:00	5.57
2019-04-27 06:30:00	5.29
2019-04-28 06:30:00	5.98
2019-04-29 06:30:00	8.46
2019-05-01 06:57:00	5.16
2019-05-02 06:30:00	23.55
2019-05-04 06:30:00	5.22
2019-05-05 06:30:00	5.11
2019-05-06 06:30:00	5.69
2019-05-07 06:30:00	8.27
2019-05-08 06:37:00	5.6
2019-05-09 06:30:00	8.19
2019-05-10 06:30:00	6.04
2019-05-11 06:30:00	5.75
2019-05-12 06:30:00	5.77
2019-05-13 06:30:00	7.67
2019-05-14 06:30:00	5.26
2019-05-15 06:25:00	6.39
2019-05-16 06:30:00	10.36
2019-05-17 06:30:00	7
2019-05-18 06:30:00	5.45
2019-05-19 06:30:00	5.76
2019-05-21 06:30:00	7.74
2019-05-22 06:46:00	5.04
2019-05-23 06:30:00	5.24
2019-05-24 06:30:00	5.19
2019-05-25 06:30:00	5.23
2019-05-26 06:30:00	5.23
2019-05-27 06:30:00	5.25
2019-05-28 06:30:00	5.16
2019-05-29 06:30:00	4.99
2019-05-30 06:30:00	5.2
2019-05-31 06:30:00	5.31
2019-06-01 06:30:00	7.31
2019-06-02 06:30:00	7.09
2019-06-03 06:30:00	6.5
2019-06-04 06:30:00	5.68
2019-06-05 06:15:00	5.77
2019-06-06 06:30:00	5.36
2019-06-07 06:30:00	5.08
2019-06-08 06:30:00	5.86
2019-06-09 06:30:00	6.26
2019-06-10 06:30:00	5.92
2019-06-12 06:52:00	12
2019-06-13 06:30:00	5.83
2019-06-14 06:30:00	5.16
2019-06-15 06:30:00	5.26
2019-06-16 06:30:00	5.44
2019-06-17 06:30:00	5.16
2019-06-18 06:30:00	5.23
2019-06-19 06:37:00	5.28
2019-06-20 06:30:00	5.43
2019-06-21 06:30:00	5.66
2019-06-23 06:30:00	5.66
2019-06-24 06:30:00	5.88
2019-06-25 06:30:00	10.62
2019-06-26 06:33:00	7.02
2019-06-27 06:30:00	5.9
2019-06-28 06:30:00	6.36
2019-06-29 06:30:00	5.06
2019-06-30 06:30:00	5.83
2019-07-01 06:30:00	5.27
2019-07-02 06:30:00	5.14
2019-07-03 08:17:00	5.46
2019-07-04 06:30:00	8.02
2019-07-05 06:30:00	8
2019-07-06 06:30:00	5.64
2019-07-07 06:30:00	5.15
2019-07-08 06:30:00	5.25
2019-07-09 06:30:00	5.54
2019-07-10 06:35:00	5.65
2019-07-11 06:30:00	5.59
2019-07-12 06:30:00	8.91
2019-07-14 06:30:00	8.05
2019-07-15 06:30:00	6.73
2019-07-16 06:30:00	5.08
2019-07-17 06:17:00	5.05
2019-07-18 06:30:00	4.96
2019-07-19 06:30:00	5.15
2019-07-20 06:30:00	5.7
2019-07-21 06:30:00	5.48
2019-07-22 06:30:00	5.36
2019-07-23 06:30:00	5.19
2019-07-24 06:47:00	5.13
2019-07-25 06:30:00	5.26
2019-07-26 06:30:00	5.15
2019-07-27 06:30:00	5.11
2019-07-28 06:30:00	5.12
2019-07-29 06:30:00	5.13
2019-07-30 06:30:00	5.37
2019-07-31 06:35:00	4.95
2019-08-01 06:30:00	5.05
2019-08-03 06:30:00	5.09
2019-08-04 06:30:00	5.23
2019-08-05 06:30:00	5.08
2019-08-06 06:30:00	5.09
2019-08-08 06:30:00	5.02
2019-08-09 06:30:00	5.27
2019-08-11 06:30:00	4.93
2019-08-12 06:30:00	5.08
2019-08-13 06:30:00	5.46
2019-08-14 06:36:00	5.34
2019-08-15 06:30:00	5.06
2019-08-16 06:30:00	5.11
2019-08-18 06:30:00	6.44
2019-08-19 06:30:00	6.5
2019-08-20 06:30:00	9.06
2019-08-21 06:58:00	6.16
2019-08-22 06:30:00	5.89
2019-08-23 06:30:00	6.27
2019-08-24 06:30:00	7.81
2019-08-25 06:30:00	5.65
2019-08-26 06:30:00	5.13
2019-08-27 06:30:00	5.03
2019-08-28 06:33:00	4.99
2019-08-29 06:30:00	5.08
2019-08-30 06:30:00	5.31
2019-08-31 06:30:00	17.27
2019-09-01 06:30:00	5.17
2019-09-02 06:30:00	5.83
2019-09-03 06:30:00	5.66
2019-09-04 06:49:00	6.33
2019-09-05 06:30:00	7.65
2019-09-06 06:30:00	5.11
2019-09-07 06:30:00	5.14
2019-09-09 06:30:00	7.06
2019-09-10 06:30:00	6.33
2019-09-11 06:30:00	5.37
2019-09-12 06:30:00	6.45
2019-09-13 06:30:00	9.45
2019-09-14 06:30:00	5.12
2019-09-15 06:30:00	5.33
2019-09-16 06:30:00	6.55
2019-09-17 06:30:00	5.36
2019-09-18 07:30:00	5.19
2019-09-19 06:30:00	5.51
2019-09-20 06:30:00	5.12
2019-09-21 06:30:00	5.14
2019-09-22 06:30:00	5.05
2019-09-23 06:30:00	4.91
2019-09-24 06:30:00	5.17
2019-09-25 06:43:00	5.16
2019-09-26 06:30:00	16.28
2019-09-27 06:30:00	5.14
2019-09-28 06:30:00	7.85
2019-09-29 06:30:00	18.13
2019-09-30 06:30:00	5.42
2019-10-01 06:30:00	5.27
2019-10-02 06:41:00	4.99
2019-10-03 06:30:00	5.16
2019-10-04 06:30:00	6.19
2019-10-05 06:30:00	5.65
2019-10-06 06:30:00	5.17
2019-10-07 06:30:00	5.39
2019-10-08 06:30:00	4.95
2019-10-09 06:22:00	5.85
2019-10-10 06:30:00	7.17
2019-10-11 06:30:00	4.99
2019-10-12 06:30:00	5.42
2019-10-13 06:30:00	5.64
2019-10-14 06:30:00	5.73
2019-10-15 06:30:00	5.47
2019-10-16 06:18:00	5.03
2019-10-17 06:30:00	5.95
2019-10-18 06:30:00	5.4
2019-10-19 06:30:00	5.25
2019-10-20 06:30:00	5.64
2019-10-21 06:30:00	9.36
2019-10-22 06:30:00	5.55
2019-10-24 06:30:00	5.34
2019-10-25 06:30:00	6.08
2019-10-27 06:30:00	5.84
2019-10-28 06:30:00	7.31
2019-10-30 06:30:00	5.38
2019-11-01 06:30:00	12.68
2019-11-02 06:30:00	8.58
2019-11-04 06:30:00	5.53
2019-11-08 06:30:00	6.13
2019-11-09 06:30:00	5.6
2019-11-10 06:30:00	5.45
2019-11-11 06:30:00	5.23
2019-11-13 06:10:00	5.39
2019-11-14 06:30:00	5.08
2019-11-15 06:30:00	5.22
2019-11-16 06:30:00	5.19
2019-11-19 06:30:00	5.79
2019-11-20 06:31:00	9.52
2019-11-21 06:30:00	6.42
2019-11-23 06:30:00	5.08
2019-11-24 06:30:00	5.74
2019-11-26 06:30:00	5.37
2019-11-27 06:29:00	6.1
2019-11-28 06:30:00	5.88
2019-11-29 06:30:00	5.88
2019-11-30 06:30:00	5.42
2019-12-01 06:30:00	5.15
2019-12-02 06:30:00	5.39
2019-12-03 06:30:00	5.04
2019-12-05 06:30:00	4.93
2019-12-06 06:30:00	4.95
2019-12-07 06:30:00	5.85
2019-12-08 06:30:00	5.81
2019-12-09 06:30:00	5.14
2019-12-10 06:30:00	5.18
2019-12-11 06:30:00	5.41
2019-12-12 06:30:00	6.36
2019-12-13 06:30:00	5.62
2019-12-14 06:30:00	7.42
2019-12-15 06:30:00	6.91
2019-12-16 06:30:00	5.94
2019-12-17 06:30:00	5.19
2019-12-18 06:35:00	6.25
2019-12-19 06:30:00	5.29
2019-12-20 06:30:00	5.88
2019-12-21 06:30:00	5.75
2019-12-22 06:30:00	5.72
2019-12-23 06:30:00	8.71
2019-12-24 06:30:00	5.4
2019-12-25 06:30:00	6.82
2019-12-26 06:30:00	5.17
2019-12-27 06:30:00	5.38
2019-12-29 06:30:00	6.78
2019-12-30 06:30:00	5.35
2019-12-31 06:30:00	5.32
2020-01-01 06:40:00	5.88
2020-01-02 06:00:00	8.95
2020-01-03 06:00:00	6.38
2020-01-04 06:00:00	5.89
2020-01-05 06:00:00	6.14
2020-01-08 06:27:00	5.74
2020-01-10 06:00:00	6.22
2020-01-11 06:00:00	6.52
2020-01-12 06:00:00	5.06
2020-01-13 06:00:00	7.23
2020-01-14 06:00:00	5.9
2020-01-16 06:00:00	5.37
2020-01-17 06:00:00	5.15
2020-01-18 06:00:00	5.21
2020-01-19 06:00:00	5.24
2020-01-20 06:00:00	5.86
2020-01-22 06:20:00	6.35
2020-01-23 06:00:00	5.99
2020-01-24 06:00:00	5.72
2020-01-25 06:00:00	5.34
2020-01-26 06:00:00	5.73
2020-01-27 06:00:00	5.16
2020-01-28 06:00:00	5.09
2020-01-29 06:52:00	5.52
2020-01-30 06:00:00	5.26
2020-02-01 06:00:00	5.49
2020-02-02 06:00:00	6.12
2020-02-03 06:00:00	7.45
2020-02-04 06:00:00	5.45
2020-02-05 06:30:00	7.56
2020-02-14 06:00:00	5.86
2020-02-16 06:00:00	5.19
2020-02-17 06:00:00	5.25
2020-02-18 06:00:00	5.09
2020-02-19 06:15:00	5.48
2020-02-20 06:00:00	5.83
2020-02-21 06:00:00	6.83
2020-02-22 06:00:00	5.31
2020-02-23 06:00:00	6.68
2020-02-24 06:00:00	5.85
2020-02-25 06:00:00	5.41
2020-02-27 06:00:00	7.5
2020-02-28 06:00:00	7.01
2020-02-29 06:00:00	6.05
2020-03-01 06:00:00	5.36
2020-03-02 06:00:00	5.51
2020-03-03 06:00:00	6.61
2020-03-04 06:28:00	5.72
2020-03-05 06:00:00	5.74
2020-03-06 06:00:00	6.31
2020-03-07 06:00:00	6.87
2020-03-08 06:00:00	6.37
2020-03-09 06:00:00	10.74
2020-03-11 06:12:00	5.45
2020-03-12 06:00:00	5.33
2020-03-13 06:00:00	15.03
2020-03-14 06:00:00	5.91
2020-03-17 06:00:00	5.91
2020-03-18 06:33:00	5.53
2020-03-19 06:00:00	5.67
2020-03-20 06:00:00	6.05
2020-03-21 06:00:00	8.06
2020-03-22 06:00:00	5.78
2020-03-23 06:00:00	5.67
2020-03-24 06:00:00	19.6
2020-03-25 06:25:00	7.64
2020-03-26 06:00:00	6.52
2020-03-27 06:00:00	7.88
2020-03-28 06:00:00	5.41
2020-03-29 06:00:00	5.44
2020-03-30 06:00:00	7.35
2020-03-31 06:00:00	5.63
2020-04-01 06:26:00	9.65
2020-04-02 06:00:00	9.17
2020-04-03 06:00:00	5.44
2020-04-04 06:00:00	7
2020-04-05 06:00:00	5.46
2020-04-06 06:00:00	8.09
2020-04-07 06:00:00	5.52
2020-04-08 06:35:00	5.8
2020-04-10 06:00:00	12.68
2020-04-11 06:00:00	5.93
2020-04-12 06:00:00	5.32
2020-04-13 06:00:00	5.38
2020-04-14 06:00:00	5.46
2020-04-15 06:50:00	5.35
2020-04-16 06:00:00	5.56
2020-04-17 06:00:00	5.56
2020-04-18 06:00:00	5.77
2020-04-19 06:00:00	5.85
2020-04-20 06:00:00	5.31
2020-04-21 06:00:00	5.95
2020-04-22 06:33:00	5.33
2020-04-23 06:00:00	5.51
2020-04-24 06:00:00	5.39
2020-04-25 06:00:00	8.52
2020-04-27 06:00:00	8.65
2020-04-28 06:00:00	7.02
2020-04-29 06:26:00	5.43
2020-04-30 06:00:00	5.35
2020-05-01 06:00:00	5.39
2020-05-02 06:00:00	5.36
2020-05-03 06:00:00	5.17
2020-05-04 06:00:00	5.14
2020-05-05 06:00:00	6.51
2020-05-06 06:18:00	7.12
2020-05-07 06:00:00	6.8
2020-05-08 06:00:00	5.65
2020-05-09 06:00:00	5.38
2020-05-10 06:00:00	5.2
2020-05-11 06:00:00	5.25
2020-05-12 06:00:00	5.17
2020-05-13 06:20:00	7.54
2020-05-14 06:00:00	5.45
2020-05-15 06:00:00	5.32
2020-05-16 06:00:00	5.13
2020-05-17 06:00:00	5.17
2020-05-18 06:00:00	5.19
2020-05-19 06:00:00	5.12
2020-05-20 06:39:00	5.35
2020-05-21 06:00:00	5.45
2020-05-22 06:00:00	5.5
2020-05-23 06:00:00	6.83
2020-05-24 06:00:00	5.59
2020-05-25 06:00:00	5.78
2020-05-26 06:00:00	5.74
2020-05-27 06:00:00	5.5
2020-05-28 06:00:00	5.26
2020-05-29 06:00:00	5.28
2020-05-31 06:00:00	5.2
2020-06-03 06:00:00	5.12
2020-06-04 06:00:00	5.06
2020-06-06 06:00:00	6.12
2020-06-07 06:00:00	5.44
2020-06-08 06:00:00	9.23
2020-06-09 06:00:00	5.91
2020-06-10 06:00:00	5.97
2020-06-11 06:00:00	5.16
2020-06-12 06:00:00	5.08
2020-06-13 06:00:00	5.58
2020-06-14 06:00:00	5.29
2020-06-15 06:00:00	5.3
2020-06-16 06:00:00	8.29
2020-06-17 06:00:00	5.04
2020-06-18 06:00:00	5.12
2020-06-19 06:00:00	5.82
2020-06-20 06:00:00	5.38
2020-06-21 06:00:00	21.46
2020-06-22 06:00:00	5.47
2020-06-23 06:00:00	7.75
2020-06-24 06:00:00	5.62
2020-06-25 06:00:00	5.4
2020-06-26 06:00:00	5.23
2020-06-27 06:00:00	5.12
2020-06-28 06:00:00	5.24
2020-06-29 06:00:00	5.14
2020-06-30 06:00:00	5.24
2020-07-01 06:00:00	6.82
2020-07-02 06:00:00	14.81
2020-07-03 06:00:00	5.19
2020-07-04 06:00:00	5.49
2020-07-05 06:00:00	5.31
2020-07-06 06:00:00	5.03
2020-07-07 06:00:00	5.16
2020-07-08 06:00:00	5.18
2020-07-09 06:00:00	5.64
2020-07-10 06:00:00	29.02
2020-07-11 06:00:00	6.62
2020-07-12 06:00:00	5.5
2020-07-13 06:00:00	5.21
2020-07-14 06:00:00	5.28
2020-07-15 06:00:00	6.61
2020-07-16 06:00:00	5.68
2020-07-17 06:00:00	6.58
2020-07-18 06:00:00	5.83
2020-07-19 06:00:00	5.28
2020-07-20 06:00:00	5.4
2020-07-21 06:00:00	5.14
2020-07-22 06:00:00	5.56
2020-07-23 06:00:00	5.2
2020-07-24 06:00:00	5.17
2020-07-25 06:00:00	5.33
2020-07-26 06:00:00	5.61
2020-07-27 06:00:00	5.13
2020-07-28 06:00:00	5.52
2020-07-29 06:00:00	5.33
2020-07-30 06:00:00	5.05
2020-07-31 06:00:00	5.08
2020-08-01 06:00:00	5.06
2020-08-02 06:00:00	5.03
2020-08-03 06:00:00	5.07
2020-08-05 06:00:00	5.36
2020-08-06 06:00:00	5.04
2020-08-07 06:00:00	5.05
2020-08-08 06:00:00	5.42
2020-08-09 06:00:00	5.44
2020-08-10 06:00:00	5.36
2020-08-11 06:00:00	5.13
2020-08-12 06:00:00	5.37
2020-08-13 06:00:00	5.1
2020-08-14 06:00:00	5.03
2020-08-15 06:00:00	5.13
2020-08-16 06:00:00	5.13
2020-08-17 06:00:00	5.08
2020-08-18 06:00:00	5.1
2020-08-20 06:00:00	5.12
2020-08-21 06:00:00	7.53
2020-08-22 06:00:00	5.3
2020-08-23 06:00:00	6.6
2020-08-24 06:00:00	5.78
2020-08-26 06:00:00	5.26
2020-08-27 06:00:00	5.23
2020-08-29 06:00:00	5.35
2020-08-30 06:00:00	5.86
2020-08-31 06:00:00	5.22
2020-09-01 06:00:00	5.39
2020-09-02 06:00:00	5.39
2020-09-03 06:00:00	5.22
2020-09-04 06:00:00	5.29
2020-09-05 06:00:00	6.07
2020-09-06 06:00:00	5.42
2020-09-07 06:00:00	5.48
2020-09-08 06:00:00	5.44
2020-09-09 06:00:00	5.89
2020-09-10 06:00:00	6.79
2020-09-11 06:00:00	5.57
2020-09-12 06:00:00	5.23
2020-09-13 06:00:00	5.3
2020-09-14 06:00:00	6.36
2020-09-15 06:00:00	6.13
2020-09-16 06:00:00	6.17
2020-09-17 06:00:00	5.76
2020-09-18 06:00:00	5.36
2020-09-19 06:00:00	5.57
2020-09-20 06:00:00	5.61
2020-09-21 06:00:00	5.25
2020-09-22 06:00:00	5.29
2020-09-23 06:00:00	5.49
2020-09-24 06:00:00	5.2
2020-09-25 06:00:00	5.13
2020-09-26 06:00:00	8.41
2020-09-27 06:00:00	5.55
2020-09-28 06:00:00	6.14
2020-09-29 06:00:00	5.75
2020-09-30 06:00:00	5.45
2020-10-01 06:00:00	5.57
2020-10-02 06:00:00	5.48
2020-10-04 06:00:00	5.32
2020-10-06 06:00:00	5.18
2020-10-07 06:00:00	5.36
2020-10-09 06:00:00	6.47
2020-10-10 06:00:00	6.59
2020-10-11 06:00:00	6.65
2020-10-12 06:00:00	6.79
2020-10-13 06:00:00	5.25
2020-10-14 06:00:00	5.65
2020-10-17 06:00:00	5.1
2020-10-18 06:00:00	5.54
2020-10-19 06:00:00	5.66
2020-10-21 06:00:00	5.38
2020-10-22 06:00:00	5.39
2020-10-23 06:00:00	6.35
2020-10-24 06:00:00	5.18
2020-10-25 06:00:00	5.09
2020-10-26 06:00:00	5.58
2020-10-27 06:00:00	5.16
2020-10-29 06:00:00	6.01
2020-10-30 06:00:00	5.26
2020-10-31 06:00:00	8.95
2020-11-01 06:00:00	6.98
2020-11-02 06:00:00	5.74
2020-11-03 06:00:00	5.14
2020-11-04 06:00:00	6.44
2020-11-05 06:00:00	5.48
2020-11-06 06:00:00	5.46
2020-11-07 06:00:00	5.43
2020-11-08 06:00:00	6.06
2020-11-09 06:00:00	5.38
2020-11-10 06:00:00	7.1
2020-11-11 06:00:00	5.49
2020-11-12 06:00:00	5.38
2020-11-13 06:00:00	5.37
2020-11-14 06:00:00	5.31
2020-11-15 06:00:00	6.21
2020-11-16 06:00:00	5.41
2020-11-17 06:00:00	6.37
2020-11-18 06:00:00	6.12
2020-11-19 06:00:00	5.18
2020-11-20 06:00:00	5.66
2020-11-21 06:00:00	6.19
2020-11-22 06:00:00	6.43
2020-11-23 06:00:00	5.15
2020-11-24 06:00:00	6.16
2020-11-25 06:00:00	5.52
2020-11-26 06:00:00	5.81
2020-11-27 06:00:00	6.02
2020-11-28 06:00:00	5.33
2020-11-29 06:00:00	6.08
2020-11-30 06:00:00	5.49
2020-12-01 06:00:00	5.45
2020-12-02 06:00:00	8.81
2020-12-03 06:00:00	5.37
2020-12-04 06:00:00	5.13
2020-12-05 06:00:00	5.76
2020-12-06 06:00:00	6.3
2020-12-07 06:00:00	6.93
2020-12-08 06:00:00	6.12
2020-12-09 06:00:00	6.55
2020-12-10 06:00:00	8.14
2020-12-11 06:00:00	6.33
2020-12-12 06:00:00	5.86
2020-12-13 06:00:00	5.74
2020-12-14 06:00:00	5.09
2020-12-15 06:00:00	5.16
2020-12-16 06:00:00	5.87
2020-12-17 06:00:00	5.66
2020-12-18 06:00:00	5.94
2020-12-19 06:00:00	5.24
2020-12-20 06:00:00	5.87
2020-12-21 06:00:00	6.07
2020-12-22 06:00:00	6.09
2020-12-24 06:00:00	5.63
2020-12-25 06:00:00	6.88
2020-12-26 06:00:00	9.13
2020-12-27 06:00:00	7.12
2020-12-28 06:00:00	9.13
2020-12-29 06:00:00	7.12
2020-12-30 06:00:00	5.21
2020-12-31 06:00:00	5.21
2021-01-01 06:29:00	7.289
2021-01-02 06:00:00	5.487
2021-01-03 06:00:00	5.242
2021-01-04 06:00:00	5.126
2021-01-06 06:19:00	5.215
2021-01-07 06:00:00	5.191
2021-01-08 06:00:00	5.285
2021-01-09 06:00:00	16.057
2021-01-10 06:00:00	5.285
2021-01-11 06:00:00	5.392
2021-01-12 06:00:00	5.243
2021-01-13 06:30:00	5.392
2021-01-14 06:00:00	5.171
2021-01-15 06:00:00	5.809
2021-01-16 06:00:00	5.588
2021-01-17 06:00:00	8.481
2021-01-18 06:00:00	5.377
2021-01-19 06:00:00	12.041
2021-01-20 06:20:00	6.529
2021-01-21 06:00:00	5.445
2021-01-22 06:00:00	6.142
2021-01-23 06:00:00	7.139
2021-01-24 06:00:00	5.659
2021-01-25 06:00:00	6.119
2021-01-26 06:00:00	5.784
2021-01-27 06:10:00	6.265
2021-01-28 06:00:00	5.537
2021-01-29 06:00:00	6.62
2021-01-30 06:00:00	5.586
2021-01-31 06:00:00	5.802
2021-02-01 06:00:00	5.165
2021-02-02 06:00:00	5.388
2021-02-03 06:15:00	5.212
2021-02-04 06:00:00	5.334
2021-02-05 06:00:00	5.255
2021-02-06 06:00:00	5.744
2021-02-07 06:00:00	6.832
2021-02-09 06:00:00	5.163
2021-02-10 06:22:00	5.177
2021-02-12 06:00:00	5.225
2021-02-13 06:00:00	6.131
2021-02-14 06:00:00	5.364
2021-02-15 06:00:00	5.809
2021-02-16 06:00:00	5.862
2021-02-17 06:31:00	5.615
2021-02-18 06:00:00	5.615
2021-02-19 06:00:00	5.156
2021-02-20 06:00:00	5.508
2021-02-21 06:00:00	11.973
2021-02-22 06:00:00	5.658
2021-02-23 06:00:00	5.506
2021-02-24 06:28:00	5.91
2021-02-25 06:00:00	5.742
2021-02-26 06:00:00	6.055
2021-02-27 06:00:00	5.984
2021-02-28 06:00:00	5.968
2021-03-01 06:00:00	6.865
2021-03-02 06:00:00	5.512
2021-03-03 06:20:00	7.275
2021-03-04 06:00:00	6.312
2021-03-05 06:00:00	5.618
2021-03-06 06:00:00	5.141
2021-03-07 06:00:00	5.177
2021-03-08 06:00:00	5.128
2021-03-09 06:00:00	5.128
2021-03-10 06:30:00	5.127
2021-03-11 06:00:00	6.002
2021-03-12 06:00:00	5.792
2021-03-13 06:00:00	5.319
2021-03-14 06:00:00	5.715
2021-03-15 06:00:00	6.722
2021-03-16 06:00:00	7.478
2021-03-17 06:25:00	5.807
2021-03-18 06:00:00	5.251
2021-03-19 06:00:00	5.23
2021-03-20 06:00:00	6.055
2021-03-21 06:00:00	5.992
2021-03-22 06:00:00	7.326
2021-03-23 06:00:00	5.326
2021-03-24 06:35:00	8.074
2021-03-25 06:00:00	13.787
2021-03-26 06:00:00	6.462
2021-03-27 06:00:00	5.523
2021-03-28 06:00:00	15.096
2021-03-29 06:00:00	7.228
2021-03-30 06:00:00	5.412
2021-03-31 06:36:00	6.629
2021-04-01 06:00:00	7.02
2021-04-02 06:00:00	25.081
2021-04-03 06:00:00	5.436
2021-04-04 06:00:00	6.098
2021-04-05 06:00:00	9.266
2021-04-06 06:00:00	6.002
2021-04-07 06:07:00	5.201
2021-04-08 06:00:00	5.139
2021-04-09 06:00:00	5.113
2021-04-10 06:00:00	7.973
2021-04-11 06:00:00	5.574
2021-04-12 06:00:00	5.811
2021-04-13 06:00:00	5.284
2021-04-14 06:08:00	5.445
2021-04-15 06:00:00	5.384
2021-04-16 06:00:00	5.273
2021-04-17 06:00:00	5.069
2021-04-18 06:00:00	5.357
2021-04-19 06:00:00	5.952
2021-04-20 06:00:00	5.182
2021-04-21 06:30:00	5.211
2021-04-22 06:00:00	4.999
2021-04-23 06:00:00	5.155
2021-04-26 06:00:00	6.235
2021-04-27 06:00:00	6.442
2021-04-28 06:30:00	6.367
2021-04-29 06:00:00	5.609
2021-04-30 06:00:00	6.049
2021-05-01 06:00:00	5.787
2021-05-02 06:00:00	5.294
2021-05-03 06:00:00	5.208
2021-05-04 06:00:00	5.18
2021-05-05 06:32:00	5.186
2021-05-06 06:00:00	5.191
2021-05-07 06:00:00	5.249
2021-05-08 06:00:00	5.248
2021-05-09 06:00:00	5.339
2021-05-10 06:00:00	5.269
2021-05-11 06:00:00	5.408
2021-05-12 06:29:00	5.998
2021-05-13 06:00:00	5.391
2021-05-14 06:00:00	6.07
2021-05-15 06:00:00	8.231
2021-05-16 06:00:00	9.12
2021-05-17 06:00:00	5.486
2021-05-18 06:00:00	6.759
2021-05-19 06:20:00	5.601
2021-05-21 06:00:00	5.677
2021-05-22 06:00:00	6.371
2021-05-23 06:00:00	5.56
2021-05-24 06:00:00	5.557
2021-05-25 06:00:00	5.313
2021-05-26 06:20:00	5.355
2021-05-27 06:00:00	5.271
2021-05-28 06:00:00	5.234
2021-05-29 06:00:00	5.122
2021-05-30 06:00:00	5.06
2021-05-31 06:00:00	5.159
2021-06-01 06:00:00	5.337
2021-06-02 06:00:00	5.466
2021-06-02 06:27:00	5.759
2021-06-03 06:00:00	5.528
2021-06-09 06:14:00	5.09
2021-06-16 06:20:00	5.109
2021-06-17 06:00:00	5.265
2021-06-18 06:00:00	5.226
2021-06-19 06:00:00	5.989
2021-06-20 06:00:00	5.373
2021-06-21 06:00:00	6.085
2021-06-22 06:00:00	5.313
2021-06-23 06:34:00	5.197
2021-06-24 06:00:00	5.255
2021-06-25 06:00:00	6.774
2021-06-26 06:00:00	5.311
2021-06-27 06:00:00	6.565
2021-06-28 06:00:00	5.481
2021-06-29 06:00:00	5.3
2021-06-30 06:00:00	11.32
2021-07-01 06:18:00	6.061
2021-07-02 06:00:00	5.368
2021-07-03 06:00:00	5.741
2021-07-04 06:00:00	6.005
2021-07-05 06:00:00	5.467
2021-07-06 06:00:00	5.719
2021-07-07 06:15:00	5.638
2021-07-08 06:00:00	5.907
2021-07-09 06:00:00	6.456
2021-07-10 06:00:00	5.52
2021-07-11 06:00:00	5.154
2021-07-12 06:00:00	5.175
2021-07-13 06:00:00	5.614
2021-07-14 06:27:00	5.291
2021-07-15 06:00:00	7.731
2021-07-16 06:00:00	5.105
2021-07-17 06:00:00	5.501
2021-07-18 06:00:00	5.474
2021-07-19 06:00:00	5.848
2021-07-20 06:00:00	5.193
2021-07-21 06:15:00	5.108
2021-07-22 06:00:00	5.235
2021-07-23 06:00:00	6.143
2021-07-26 06:00:00	5.582
2021-07-27 06:00:00	5.922
2021-07-28 06:26:00	7.654
2021-07-29 06:00:00	6.893
2021-07-30 06:00:00	5.832
2021-07-31 06:00:00	9.347
2021-08-01 06:00:00	5.238
2021-08-02 06:00:00	5.266
2021-08-03 06:00:00	5.746
2021-08-04 06:26:00	11.434
2021-08-05 06:00:00	5.353
2021-08-06 06:00:00	6.828
2021-08-07 06:00:00	6.694
2021-08-08 06:00:00	5.574
2021-08-09 06:00:00	5.42
2021-08-11 06:20:00	5.17
2021-08-12 06:00:00	5.307
2021-08-13 06:00:00	5.349
2021-08-14 06:00:00	11.154
2021-08-15 06:00:00	9.406
2021-08-16 06:00:00	6.873
2021-08-17 06:00:00	5.372
2021-08-18 06:22:00	5.589
2021-08-20 06:00:00	6.198
2021-08-21 06:00:00	5.482
2021-08-22 06:00:00	5.25
2021-08-23 06:00:00	5.281
2021-08-24 06:00:00	5.176
2021-08-25 06:20:00	5.547
2021-08-26 06:00:00	5.362
2021-08-27 06:00:00	6.061
2021-08-28 06:00:00	5.753
2021-08-29 06:00:00	5.271
2021-08-30 06:00:00	5.174
2021-08-31 06:00:00	5.606
2021-09-01 06:25:00	5.639
2021-09-02 06:00:00	5.304
2021-09-04 06:00:00	5.172
2021-09-06 06:00:00	5.529
2021-09-07 06:00:00	6.631
2021-09-08 06:33:00	5.613
2021-09-09 06:00:00	5.731
2021-09-10 06:00:00	6.521
2021-09-11 06:00:00	7.99
2021-09-12 06:00:00	6.241
2021-09-13 06:00:00	5.967
2021-09-14 06:00:00	8.795
2021-09-15 06:29:00	5.735
2021-09-16 06:00:00	5.66
2021-09-17 06:00:00	7.869
2021-09-18 06:00:00	5.488
2021-09-19 06:00:00	5.319
2021-09-20 06:00:00	7.045
2021-09-21 06:00:00	6.017
2021-09-22 06:29:00	5.299
2021-09-23 06:00:00	5.348
2021-09-24 06:00:00	5.273
2021-09-25 06:00:00	5.311
2021-09-26 06:00:00	5.249
2021-09-27 06:00:00	5.245
2021-09-28 06:00:00	15.003
2021-09-29 06:00:00	7.116
2021-09-29 06:28:00	6.146
2021-09-30 06:00:00	7.698
2021-10-02 06:00:00	6.035
2021-10-03 06:00:00	5.349
2021-10-04 06:00:00	5.244
2021-10-05 06:00:00	6.05
2021-10-06 06:36:00	5.648
2021-10-09 06:00:00	5.712
2021-10-10 06:00:00	5.24
2021-10-14 06:00:00	6.49
2021-10-15 06:00:00	6.32
2021-10-16 06:00:00	6.21
2021-10-17 06:00:00	5.35
2021-10-21 06:00:00	6.33
2021-10-22 06:00:00	6.55
2021-10-25 06:00:00	5.68
2021-10-26 06:00:00	5.3
2021-10-28 06:00:00	5.82
2021-10-29 06:00:00	9.1
2021-10-31 06:00:00	6.47
2021-11-01 06:00:00	6.07
2021-11-02 06:00:00	5.88
2021-11-04 06:00:00	5.46
2021-11-05 06:00:00	11.11
2021-11-06 06:00:00	5.39
2021-11-07 06:00:00	5.99
2021-11-08 06:00:00	5.28
2021-11-09 06:00:00	5.55
2021-11-11 06:00:00	5.26
2021-11-13 06:00:00	6.33
2021-11-16 06:00:00	5.36
2021-11-19 06:00:00	5.4
2021-11-20 06:00:00	6.85
2021-11-21 06:00:00	8.56
2021-11-22 06:00:00	5.81

## Sheet: LFS
time	mole fractions
2011-01-12 08:40:00	4.22
2011-01-19 08:13:00	4.25
2011-01-26 08:36:00	4.23
2011-02-02 08:16:00	4.57
2011-02-09 08:26:00	4.24
2011-02-16 08:44:00	4.34
2011-03-16 08:31:00	4.28
2011-03-23 08:16:00	4.26
2011-03-30 08:16:00	4.27
2011-04-06 08:21:00	4.38
2011-04-13 08:26:00	4.28
2011-04-20 08:16:00	4.23
2011-04-29 08:24:00	4.28
2011-05-04 08:24:00	4.29
2011-05-11 08:24:00	4.26
2011-05-18 08:24:00	4.36
2011-05-25 08:31:00	4.41
2011-06-01 08:31:00	4.29
2011-06-08 08:31:00	4.35
2011-06-15 08:21:00	4.34
2011-06-22 08:31:00	4.3
2011-06-29 08:24:00	4.45
2011-07-06 08:12:00	4.39
2011-07-13 08:16:00	4.38
2011-07-20 08:55:00	4.39
2011-07-27 08:21:00	4.38
2011-08-04 08:34:00	4.35
2011-08-17 08:31:00	4.39
2011-08-24 08:16:00	4.29
2011-08-31 08:21:00	4.38
2011-09-07 08:24:00	4.38
2011-09-14 08:21:00	4.45
2011-09-28 08:21:00	4.42
2011-10-05 08:28:00	4.42
2011-10-12 08:21:00	4.29
2011-10-18 08:21:00	4.35
2011-10-26 08:10:00	4.39
2011-11-02 08:20:00	4.32
2011-11-09 08:10:00	4.33
2011-11-16 08:19:00	4.29
2011-11-23 08:28:00	4.32
2011-11-30 08:43:00	4.37
2011-12-08 08:17:00	4.29
2011-12-15 08:21:00	4.32
2011-12-21 08:06:00	4.35
2011-12-28 08:06:00	4.43
2012-01-04 08:31:00	4.28
2012-01-18 08:34:00	4.3
2012-01-25 08:13:00	4.32
2012-02-01 08:16:00	4.3
2012-02-08 08:18:00	4.32
2012-02-15 08:16:00	4.32
2012-02-23 08:08:00	4.3
2012-03-01 08:18:00	4.32
2012-03-07 08:20:00	4.3
2012-03-14 08:19:00	4.31
2012-03-21 08:15:00	4.35
2012-03-28 08:21:00	4.26
2012-04-04 08:21:00	4.29
2012-04-11 08:16:00	4.3
2012-04-18 08:11:00	4.35
2012-04-26 08:16:00	4.37
2012-05-02 08:20:00	4.29
2012-05-15 08:13:00	4.34
2012-05-16 08:06:00	4.37
2012-05-23 08:13:00	4.37
2012-05-30 08:04:00	4.37
2012-06-13 08:47:00	4.33
2012-06-20 08:23:00	4.41
2012-07-04 08:17:00	4.36
2012-07-12 08:21:00	4.36
2012-07-18 08:36:00	4.3
2012-07-25 08:36:00	4.32
2012-08-22 08:38:00	4.26
2012-08-29 08:51:00	4.31
2012-09-19 06:16:00	4.28
2012-09-26 06:19:00	4.35
2012-10-03 06:19:00	4.39
2012-10-17 06:21:00	4.35
2012-12-05 06:19:00	4.23
2012-12-26 06:21:00	4.33
2013-06-12 06:21:00	4.64
2013-07-04 06:15:00	4.1
2013-08-30 06:16:00	4.38
2013-09-25 06:26:00	4.44
2013-10-02 06:20:00	4.54
2013-10-09 06:16:00	4.56
2013-11-06 06:26:00	4.65
2013-11-13 06:26:00	4.49
2013-11-21 06:22:00	4.54
2013-12-04 06:24:00	4.42
2013-12-11 06:39:00	4.16
2014-01-02 06:16:00	4.35
2014-01-08 06:16:00	4.25
2014-01-22 06:21:00	4.44
2014-01-29 06:22:00	4.34
2014-02-05 06:23:00	4.32
2014-02-26 06:16:00	4.94
2014-05-28 06:21:00	4.63
2014-06-04 06:31:00	4.67
2014-06-11 06:31:00	4.59
2014-06-25 06:24:00	4.67
2014-07-02 06:24:00	4.64
2014-07-09 06:41:00	4.51
2014-08-20 06:24:00	4.39
2014-10-08 06:22:00	4.49
2014-10-22 06:21:00	4.46
2014-11-12 06:18:00	4.59
2014-12-10 06:26:00	4.67
2015-01-07 06:19:00	4.49
2015-01-14 06:19:00	4.62
2015-01-21 06:38:00	4.54
2015-02-11 06:21:00	4.53
2015-02-25 06:17:00	4.64
2015-03-04 06:31:00	4.61
2015-03-11 06:21:00	4.59
2015-03-18 06:20:00	4.62
2015-05-06 06:37:00	4.49
2015-05-13 06:23:00	4.55
2015-05-27 06:18:00	4.59
2015-07-08 06:24:00	4.63
2015-07-15 06:21:00	4.47
2015-07-29 06:21:00	4.61
2015-08-12 06:12:00	4.62
2015-08-26 06:23:00	4.46
2015-09-09 06:21:00	4.64
2015-09-16 06:23:00	4.53
2015-09-23 06:20:00	4.56
2015-09-30 06:14:00	4.67
2015-11-04 06:27:00	4.96
2015-11-11 06:05:00	4.57
2015-11-18 06:16:00	4.7
2015-11-25 06:22:00	4.65
2015-12-02 06:22:00	4.65
2015-12-09 06:13:00	4.91
2015-12-16 06:13:00	4.68
2015-12-23 06:13:00	5.12
2015-12-30 06:36:00	4.79
2016-01-06 06:36:00	4.55
2016-01-13 06:36:00	4.63
2016-01-20 06:36:00	4.63
2016-01-27 06:30:00	4.62
2016-02-03 06:27:00	4.57
2016-02-10 06:28:00	4.64
2016-02-17 06:27:00	4.67
2016-02-24 06:12:00	4.74
2016-03-02 06:21:00	4.75
2016-03-09 06:21:00	4.58
2016-03-16 06:16:00	4.76
2016-03-23 06:16:00	4.7
2016-03-30 06:17:00	4.59
2016-04-06 06:17:00	4.64
2016-04-13 06:44:00	4.49
2016-04-20 06:21:00	4.94
2016-04-27 06:18:00	4.47
2016-05-05 06:22:00	4.67
2016-05-11 06:32:00	4.73
2016-05-25 06:19:00	4.67
2016-06-08 06:30:00	4.68
2016-06-15 06:31:00	4.76
2016-06-29 06:18:00	4.56
2016-07-06 07:12:00	4.57
2016-07-13 06:36:00	4.58
2016-07-20 06:12:00	4.76
2016-07-27 06:17:00	4.53
2016-08-03 06:19:00	4.6
2016-08-10 06:12:00	4.76
2016-08-17 06:18:00	4.65
2016-08-24 06:18:00	4.61
2016-09-01 06:17:00	4.71
2016-09-07 06:14:00	4.7
2016-09-14 10:27:00	4.68
2016-09-21 06:41:00	4.67
2016-09-28 06:25:00	4.66
2016-10-05 06:42:00	4.66
2016-10-12 06:42:00	4.58
2016-10-20 06:42:00	4.66
2016-10-26 06:29:00	4.68
2016-11-02 06:23:00	4.68
2016-11-09 06:13:00	4.73
2016-11-16 06:32:00	4.74
2016-11-23 06:22:00	4.74
2016-12-07 06:51:00	4.71
2016-12-21 06:41:00	4.96
2016-12-28 06:36:00	4.74
2017-01-11 06:36:00	4.74
2017-01-18 06:30:00	4.82
2017-01-25 06:27:00	4.77
2017-02-01 06:28:00	4.73
2017-02-08 06:27:00	4.71
2017-02-15 06:12:00	4.86
2017-02-22 06:21:00	4.75
2017-03-01 06:21:00	4.71
2017-03-08 06:16:00	4.79
2017-03-15 06:16:00	4.75
2017-03-22 06:17:00	4.72
2017-03-29 06:17:00	4.7
2017-04-05 06:44:00	4.91
2017-04-12 06:21:00	4.74
2017-04-19 06:18:00	4.74
2017-04-26 06:22:00	4.7
2017-05-03 06:32:00	4.78
2017-05-10 06:40:00	4.82
2017-05-18 06:25:00	4.92
2017-05-24 06:12:00	4.74
2017-05-31 06:47:00	4.74
2017-06-07 06:47:00	4.81
2017-06-14 07:02:00	4.79
2017-06-21 06:42:00	4.77
2017-06-28 06:45:00	4.9
2017-07-05 06:32:00	4.76
2017-07-26 06:47:00	4.79
2017-08-09 06:26:00	4.81
2017-08-16 06:47:00	4.76
2017-08-23 06:37:00	4.79
2017-08-30 06:40:00	4.75
2017-09-06 06:29:00	4.76
2017-09-13 06:42:00	4.74
2017-09-20 06:32:00	4.8
2017-09-27 06:57:00	4.82
2017-10-04 07:02:00	4.71
2017-10-11 06:16:00	4.74
2017-10-18 06:46:00	4.77
2017-10-25 06:27:00	4.77
2017-11-01 06:46:00	4.78
2017-11-08 06:41:00	4.8
2017-11-29 06:37:00	4.85
2017-12-06 06:41:00	4.77
2017-12-13 06:27:00	4.85
2017-12-27 06:37:00	4.78
2018-01-03 06:34:00	4.78
2018-01-10 06:36:00	4.79
2018-01-17 06:38:00	4.92
2018-01-24 06:16:00	4.81
2018-01-31 06:12:00	4.85
2018-02-07 06:42:00	4.79
2018-02-14 06:43:00	4.84
2018-02-21 06:42:00	4.84
2018-02-28 06:42:00	4.86
2018-03-07 06:38:00	4.77
2018-03-14 06:22:00	4.98
2018-03-21 06:38:00	4.77
2018-03-28 06:19:00	4.76
2018-04-04 06:17:00	4.79
2018-04-11 06:58:00	4.76
2018-04-25 06:22:00	4.78
2018-05-09 06:44:00	4.8
2018-05-16 06:45:00	5.01
2018-05-23 06:23:00	4.79
2018-05-30 06:48:00	4.65
2018-06-06 06:19:00	4.81
2018-06-13 06:45:00	4.84
2018-06-20 06:28:00	4.89
2018-06-27 06:29:00	4.87
2018-07-04 06:27:00	4.9
2018-07-11 06:33:00	4.85
2018-07-25 06:40:00	4.85
2018-08-01 06:25:00	4.86
2018-08-08 07:05:00	4.88
2018-08-15 06:43:00	4.88
2018-08-22 06:43:00	4.78
2018-08-29 06:30:00	4.88
2018-09-05 07:08:00	4.83
2018-09-12 06:17:00	4.95
2018-09-19 06:52:00	4.89
2018-09-26 06:15:00	4.83
2018-10-03 06:42:00	4.82
2018-10-11 06:37:00	4.84
2018-10-17 06:37:00	4.86
2018-10-24 06:15:00	5.02
2018-10-31 06:37:00	4.89
2018-11-07 06:23:00	4.89
2018-11-14 06:48:00	4.82
2018-11-21 06:32:00	4.91
2018-11-28 06:10:00	4.9
2018-12-05 06:19:00	4.85
2018-12-12 06:25:00	4.99
2018-12-19 06:27:00	4.89
2018-12-26 06:23:00	4.87
2019-01-02 06:45:00	4.9
2019-01-09 06:45:00	4.85
2019-01-16 06:45:00	5.09
2019-01-23 06:15:00	4.95
2019-01-30 06:20:00	5.09
2019-02-06 06:35:00	4.95
2019-02-27 06:40:00	4.91
2019-03-06 06:30:00	4.9
2019-03-13 06:15:00	4.96
2019-04-03 06:20:00	5.04
2019-04-10 07:10:00	4.95
2019-04-17 06:00:00	5.13
2019-04-24 06:50:00	5.09
2019-05-01 06:43:00	4.99
2019-05-08 06:30:00	5.03
2019-05-15 06:15:00	5.02
2019-05-22 06:06:00	4.93
2019-05-29 06:05:00	4.95
2019-06-05 06:30:00	4.92
2019-06-12 06:02:00	4.96
2019-06-19 06:50:00	4.97
2019-06-26 06:26:00	5.09
2019-07-03 06:40:00	5.08
2019-07-10 06:40:00	5.03
2019-07-17 07:20:00	5.15
2019-07-24 07:20:00	5.03
2019-07-31 07:15:00	5.1
2019-08-07 06:15:00	4.97
2019-08-28 06:05:00	4.84
2019-09-04 06:40:00	5.08
2019-09-18 06:45:00	4.94
2019-09-25 07:00:00	4.9
2019-10-02 07:00:00	5.43
2019-10-16 06:50:00	4.88
2019-10-23 06:40:00	4.93
2019-10-30 06:11:00	5
2019-11-14 06:36:00	4.95
2019-11-27 06:35:00	4.84
2019-12-04 06:20:00	4.95
2019-12-11 06:40:00	4.98
2019-12-18 06:45:00	4.92
2019-12-25 06:45:00	5.03
2020-01-01 06:20:00	5.05
2020-01-08 06:40:00	5.07
2020-01-15 06:47:00	5.17
2020-01-22 06:20:00	5
2020-01-29 06:20:00	5.01
2020-02-05 05:24:00	5.44
2020-02-12 06:20:00	5.21
2020-02-19 06:20:00	5.04
2020-02-26 06:30:00	5.01
2020-03-04 06:32:00	5.1
2020-03-11 06:48:00	5.04
2020-03-18 06:45:00	5.29
2020-03-25 06:17:00	5.24
2020-04-01 06:40:00	5.28
2020-04-08 06:25:00	5.25
2020-04-15 06:10:00	5.21
2020-04-22 06:41:00	5.28
2020-04-29 06:30:00	5.02
2020-05-06 06:35:00	5.05
2020-05-13 06:25:00	4.92
2020-05-20 06:25:00	4.96
2020-05-27 06:35:00	5.05
2020-06-03 06:12:00	5.06
2020-06-10 06:15:00	5.23
2020-06-17 06:19:00	5
2020-06-24 06:30:00	5.29
2020-07-01 06:16:00	5.1
2020-07-08 05:55:00	5.07
2020-07-22 06:18:00	5.04
2020-07-29 06:40:00	5.05
2020-08-12 06:42:00	5.06
2020-08-20 06:30:00	4.95
2020-08-26 06:35:00	5.21
2020-09-02 06:15:00	5.13
2020-09-09 06:40:00	5.16
2020-09-23 06:27:00	5.11
2020-09-30 06:38:00	5.08
2020-10-07 07:30:00	5.04
2020-10-14 06:50:00	4.9
2020-10-21 06:28:00	5.09
2020-11-04 06:25:00	5.1
2020-11-11 06:30:00	5.26
2020-11-18 06:31:00	5.04
2020-11-25 06:17:00	5.05
2020-12-02 06:15:00	5.07
2020-12-09 06:30:00	5.22
2020-12-16 06:30:00	5.05
2021-01-13 05:58:00	4.98
2021-02-03 06:23:00	5.08
2021-02-17 06:30:00	5.09
2021-02-24 05:58:00	5.21
2021-03-03 06:46:00	5.22
2021-03-10 06:05:00	5.11
2021-03-17 06:05:00	5.18
2021-03-24 06:05:00	5.08
2021-04-14 06:01:00	5.07
2021-04-21 06:00:00	5.3
2021-04-28 06:22:00	5.49
2021-05-12 06:05:00	5.18
2021-05-19 06:15:00	5.14
2021-05-26 06:25:00	5.18
2021-06-02 05:56:00	5.27
2021-06-09 05:55:00	5.22
2021-06-23 06:20:00	5.48
2021-06-30 06:20:00	5.18
2021-07-07 06:01:00	5.24
2021-07-14 06:02:00	5.43
2021-07-21 06:20:00	5.22
2021-07-28 06:30:00	5.25
2021-08-11 06:14:00	5.25
2021-08-18 06:14:00	5.19
2021-08-25 07:40:00	5.19
2021-09-01 05:50:00	5.24
2021-09-08 06:00:00	5.16
2021-09-15 06:35:00	5.14
2021-09-22 05:50:00	5.19
2021-09-29 05:50:00	5.23
2021-10-06 05:20:00	5.2
2021-10-13 06:20:00	5.21
2021-10-20 06:40:00	5.16
2021-10-27 06:15:00	5.3

## Sheet: SDZ
time	mole fractions
2011-03-24 09:28:00	4.23
2011-04-01 09:27:00	4.24
2011-04-14 09:45:00	4.22
2011-04-22 09:50:00	4.25
2011-04-27 09:21:00	4.26
2011-05-05 09:36:00	4.26
2011-05-12 09:51:00	4.27
2011-05-20 09:57:00	4.27
2011-05-27 09:57:00	4.45
2011-06-08 09:25:00	4.29
2011-06-30 09:54:00	4.47
2011-07-07 09:25:00	4.32
2011-07-15 09:39:00	4.45
2011-07-28 09:55:00	4.51
2011-08-05 09:13:00	4.52
2011-08-19 09:35:00	4.36
2011-08-26 09:08:00	4.38
2011-09-01 09:17:00	4.36
2011-09-08 09:30:00	4.35
2011-09-14 09:39:00	4.48
2011-09-21 09:07:00	4.5
2011-09-28 09:50:00	4.64
2011-10-06 09:27:00	4.44
2011-10-14 09:17:00	4.34
2011-10-21 09:05:00	4.81
2011-10-27 09:39:00	4.56
2011-11-04 09:25:00	4.3
2011-11-23 09:55:00	4.28
2011-11-30 09:53:00	4.36
2011-12-07 09:46:00	4.34
2011-12-14 09:00:00	4.33
2011-12-21 09:42:00	4.31
2011-12-28 09:27:00	4.41
2012-01-04 09:12:00	4.33
2012-01-12 09:27:00	4.4
2012-01-19 09:47:00	4.73
2012-01-26 09:22:00	4.36
2012-02-01 09:27:00	4.32
2012-02-09 09:37:00	4.31
2012-02-16 09:21:00	4.32
2012-02-22 09:33:00	4.76
2012-02-29 09:32:00	4.45
2012-03-22 06:40:00	4.32
2012-04-04 06:52:00	4.26
2012-04-12 06:52:00	4.25
2012-04-20 06:40:00	4.44
2012-04-27 06:07:00	4.25
2012-05-05 07:07:00	4.28
2012-05-13 06:27:00	4.68
2012-05-16 07:32:00	4.31
2012-05-24 06:02:00	4.31
2012-05-30 06:42:00	4.3
2012-06-13 06:32:00	4.33
2012-06-22 06:07:00	4.5
2012-06-28 06:32:00	4.52
2012-07-05 08:52:00	4.46
2012-07-12 06:40:00	4.31
2012-07-18 06:27:00	4.73
2012-07-26 06:42:00	4.43
2012-08-02 06:45:00	4.26
2012-08-09 07:12:00	4.25
2012-08-15 06:31:00	4.36
2012-08-23 06:27:00	4.46
2012-08-29 07:37:00	4.36
2012-09-06 06:37:00	4.47
2012-09-12 06:32:00	4.41
2012-09-19 06:37:00	4.41
2012-09-28 06:17:00	4.32
2012-10-05 06:42:00	4.33
2012-10-11 06:32:00	4.4
2012-10-18 06:17:00	4.4
2012-10-25 06:27:00	4.44
2012-11-07 06:12:00	4.41
2012-11-22 06:27:00	4.9
2013-02-06 06:27:00	4.36
2013-02-22 05:27:00	4.39
2013-03-24 06:33:00	4.69
2013-07-04 06:12:00	4.34
2013-07-24 06:57:00	4.16
2013-08-01 08:02:00	4.5
2013-09-26 07:37:00	4.64
2013-10-10 06:41:00	4.37
2013-11-06 06:36:00	4.5
2013-11-20 06:16:00	4.4
2013-11-28 07:11:00	4.25
2013-12-04 06:40:00	4.49
2013-12-18 06:42:00	4.49
2013-12-26 06:41:00	4.43
2014-01-03 06:22:00	4.37
2014-01-10 06:43:00	4.56
2014-01-17 07:32:00	4.68
2014-01-24 06:36:00	4.39
2014-01-29 07:29:00	5.12
2014-02-05 06:28:00	4.51
2014-02-13 06:42:00	4.39
2014-02-19 06:16:00	4.45
2014-03-20 06:16:00	4.26
2014-03-28 05:41:00	4.45
2014-04-24 06:32:00	4.85
2014-05-14 06:01:00	4.5
2014-06-11 07:17:00	4.57
2014-06-18 06:32:00	4.55
2014-07-30 06:37:00	4.64
2014-09-24 06:51:00	4.58
2014-10-12 06:32:00	4.32
2014-10-23 07:01:00	5.01
2014-11-16 06:12:00	4.69
2014-12-09 06:21:00	5.8
2014-12-17 06:56:00	4.57
2014-12-24 07:06:00	4.46
2014-12-31 06:41:00	4.44
2015-01-07 07:01:00	4.6
2015-02-25 06:32:00	4.55
2015-03-11 06:42:00	4.57
2015-04-10 06:37:00	4.65
2015-05-06 06:46:00	4.51
2015-05-15 07:11:00	4.47
2015-05-20 07:32:00	4.54
2015-06-26 05:57:00	4.87
2015-07-02 06:47:00	4.5
2015-08-27 06:22:00	4.53
2015-09-02 06:32:00	4.56
2015-09-09 06:07:00	4.69
2015-09-16 06:22:00	4.97
2015-10-03 06:27:00	4.53
2015-10-28 05:42:00	4.42
2015-11-25 06:16:00	4.64
2015-12-02 06:02:00	4.6
2015-12-11 06:12:00	4.65
2015-12-16 08:01:00	4.62
2016-01-06 06:21:00	4.74
2016-01-22 06:06:00	4.64
2016-01-28 06:22:00	4.83
2016-02-04 06:40:00	4.65
2016-02-10 07:52:00	4.96
2016-02-29 06:27:00	4.59
2016-03-07 06:01:00	4.65
2016-03-09 06:46:00	4.63
2016-03-18 06:31:00	4.57
2016-03-24 06:47:00	4.52
2016-03-30 06:42:00	4.57
2016-04-14 08:24:00	4.59
2016-04-22 07:16:00	4.58
2016-05-26 06:57:00	4.58
2016-06-01 06:41:00	4.72
2016-06-11 06:17:00	4.69
2016-06-15 06:42:00	4.58
2016-06-27 07:02:00	4.79
2016-06-30 07:07:00	4.59
2016-07-09 07:12:00	4.92
2016-07-14 07:17:00	4.69
2016-07-21 07:21:00	5.05
2016-07-31 06:44:00	4.94
2016-08-04 07:37:00	4.88
2016-08-12 07:43:00	4.67
2016-08-20 06:23:00	4.57
2016-08-24 07:47:00	5.1
2016-09-01 07:26:00	4.7
2016-09-23 06:57:00	5.11
2016-09-28 07:11:00	4.64
2016-10-10 06:51:00	5.1
2016-10-20 06:15:00	4.78
2016-10-26 06:44:00	4.67
2016-11-04 06:16:00	6.28
2016-11-15 07:12:00	4.73
2016-11-21 06:27:00	4.64
2016-11-24 06:40:00	4.94
2016-12-09 07:01:00	4.67
2016-12-15 07:53:00	4.64
2016-12-23 06:41:00	4.76
2016-12-28 06:52:00	4.7
2017-01-05 06:42:00	5.23
2017-01-12 06:00:00	4.74
2017-01-20 06:37:00	4.77
2017-02-03 05:25:00	5.2
2017-02-08 07:12:00	4.74
2017-02-16 06:47:00	4.73
2017-02-23 06:47:00	4.77
2017-03-03 07:02:00	4.79
2017-03-09 05:52:00	4.78
2017-03-15 06:45:00	4.84
2017-04-06 07:02:00	4.84
2017-04-26 06:47:00	4.77
2017-05-04 06:26:00	4.74
2017-05-11 06:47:00	4.76
2017-05-23 05:37:00	4.7
2017-05-26 06:40:00	4.85
2017-05-31 06:59:00	4.85
2017-06-09 06:42:00	4.77
2017-06-17 08:52:00	4.92
2017-06-29 05:57:00	4.95
2017-07-08 06:02:00	4.96
2017-07-13 07:16:00	4.85
2017-07-23 08:46:00	4.76
2017-07-29 06:27:00	5.22
2017-08-02 06:46:00	4.75
2017-08-09 09:37:00	4.85
2017-08-17 06:57:00	4.79
2017-08-24 07:31:00	4.71
2017-08-30 06:57:00	5.03
2017-09-14 06:02:00	5.02
2017-09-22 05:46:00	4.72
2017-09-29 06:32:00	4.9
2017-10-04 06:39:00	4.74
2017-10-11 07:00:00	4.7
2017-10-22 08:07:00	4.83
2017-10-27 07:47:00	5.46
2017-11-08 07:07:00	4.79
2017-11-15 06:27:00	4.8
2017-11-22 06:32:00	4.83
2017-12-01 06:17:00	4.87
2017-12-09 07:32:00	5.07
2017-12-15 06:02:00	4.86
2017-12-21 06:34:00	5.02
2017-12-30 06:34:00	4.79
2018-01-03 07:33:00	4.81
2018-01-10 06:38:00	4.8
2018-01-17 07:58:00	4.82
2018-01-25 06:52:00	4.79
2018-02-01 06:33:00	4.9
2018-02-07 07:13:00	4.78
2018-02-14 05:48:00	4.76
2018-03-01 05:37:00	4.77
2018-03-08 06:32:00	4.77
2018-03-15 06:33:00	4.76
2018-03-21 06:33:00	4.77
2018-03-31 06:50:00	4.89
2018-04-05 06:23:00	4.91
2018-04-11 06:42:00	4.81
2018-04-20 06:47:00	5.18
2018-05-01 06:48:00	4.79
2018-05-08 07:03:00	4.96
2018-05-14 06:42:00	5.47
2018-05-18 06:43:00	4.81
2018-05-31 06:56:00	5.22
2018-06-09 08:03:00	4.86
2018-06-14 06:58:00	4.85
2018-06-27 06:18:00	4.81
2018-07-08 06:48:00	5.02
2018-07-12 08:27:00	5.11
2018-07-22 08:43:00	5.06
2018-07-25 06:10:00	4.86
2018-08-01 06:58:00	5.04
2018-08-08 07:08:00	4.88
2018-08-15 06:14:00	4.88
2018-08-23 08:18:00	4.82
2018-08-29 06:35:00	4.86
2018-09-05 06:58:00	4.86
2018-09-12 06:48:00	4.93
2018-09-19 06:18:00	4.88
2018-09-27 07:22:00	5.07
2018-10-03 06:17:00	4.82
2018-10-10 06:35:00	4.9
2018-10-17 06:34:00	4.87
2018-10-24 06:24:00	5.02
2018-10-31 07:33:00	4.87
2018-11-07 06:50:00	4.9
2018-11-13 07:08:00	5.57
2018-11-21 06:38:00	4.83
2018-11-28 07:22:00	4.97
2018-12-05 06:23:00	4.78
2018-12-14 06:25:00	5.25
2018-12-19 06:24:00	4.77
2018-12-26 06:35:00	4.83
2019-01-09 07:15:00	5.04
2019-01-16 07:40:00	4.88
2019-01-23 06:50:00	4.9
2019-01-30 07:26:00	4.92
2019-02-07 07:35:00	4.84
2019-02-13 06:25:00	4.97
2019-02-20 07:15:00	4.92
2019-02-27 07:20:00	5.03
2019-03-06 07:55:00	4.95
2019-03-13 07:10:00	4.88
2019-03-20 07:25:00	5.3
2019-03-27 05:30:00	4.97
2019-04-03 07:50:00	4.96
2019-04-11 06:35:00	4.94
2019-04-17 05:55:00	7.39
2019-04-25 07:10:00	4.98
2019-05-02 06:55:00	4.93
2019-05-08 06:25:00	5
2019-05-15 07:40:00	5.2
2019-05-22 06:15:00	4.89
2019-05-29 07:38:00	4.99
2019-06-05 06:20:00	5.01
2019-06-19 06:40:00	5.25
2019-06-26 06:55:00	5.23
2019-07-07 07:05:00	5.05
2019-07-10 07:10:00	5.07
2019-07-18 06:50:00	5.2
2019-07-24 06:40:00	5.24
2019-07-31 06:35:00	4.96
2019-08-08 06:40:00	5.12
2019-08-15 07:28:00	5.07
2019-08-21 07:55:00	4.92
2019-08-28 06:00:00	4.91
2019-09-05 07:32:00	5.17
2019-09-18 06:44:00	4.88
2019-09-25 06:53:00	5.03
2019-10-10 06:45:00	4.99
2019-10-16 06:55:00	4.89
2019-10-23 06:33:00	5.11
2019-10-30 06:45:00	5.22
2019-11-07 05:53:00	4.86
2019-11-13 06:45:00	4.94
2019-11-20 06:15:00	5.64
2019-11-27 06:37:00	4.93
2019-12-04 06:35:00	4.98
2019-12-11 06:25:00	4.98
2019-12-18 06:47:00	5.09
2019-12-25 06:42:00	5.48
2020-01-09 05:20:00	5.07
2020-01-15 06:30:00	6.11
2020-01-30 07:00:00	5.38
2020-02-05 06:38:00	5.22
2020-02-19 05:55:00	5.29
2020-02-27 06:30:00	5.29
2020-03-04 06:35:00	5.45
2020-03-11 07:20:00	5.56
2020-03-18 06:35:00	5.43
2020-03-25 05:55:00	5.34
2020-04-09 06:30:00	4.98
2020-04-15 06:30:00	5.26
2020-05-06 06:05:00	5.09
2020-05-13 06:10:00	5.08
2020-05-20 06:35:00	4.96
2020-05-27 06:40:00	4.97
2020-06-03 07:05:00	5
2020-06-10 06:55:00	5.12
2020-06-17 06:35:00	5.1
2020-06-24 06:35:00	5.23
2020-07-01 06:45:00	5.05
2020-07-08 06:25:00	5.16
2020-07-22 06:28:00	5.22
2020-07-29 06:26:00	5.12
2020-08-05 06:53:00	5.06
2020-08-13 05:55:00	5.28
2020-08-19 06:40:00	5.02
2020-08-26 06:40:00	5.16
2020-09-02 07:05:00	5.05
2020-09-10 07:15:00	5.01
2020-09-16 07:25:00	5.11
2020-09-23 06:50:00	5.04
2020-09-30 05:57:00	5.12
2020-10-14 06:50:00	5.06
2020-11-04 07:30:00	5.19
2020-11-18 06:40:00	5.13
2020-11-25 06:00:00	5.3
2020-12-02 06:25:00	5.03
2020-12-09 07:10:00	5.19
2020-12-23 06:35:00	5.14
2020-12-30 07:25:00	5.06
2021-01-06 06:25:00	5.07
2021-01-13 07:03:00	5.02
2021-01-20 05:50:00	5.3
2021-01-27 06:30:00	5.24
2021-02-03 07:40:00	5.11
2021-02-11 06:50:00	5.59
2021-02-17 06:18:00	5.06
2021-02-24 06:25:00	5.29
2021-03-10 05:30:00	5.69
2021-03-17 06:30:00	5.44
2021-03-24 06:20:00	5.05
2021-03-31 06:25:00	5.06
2021-04-07 06:20:00	5.1
2021-04-14 06:45:00	5.23
2021-04-21 06:22:00	5.52
2021-04-28 06:40:00	5.09
2021-05-06 06:37:00	5.08
2021-05-12 06:30:00	5.15
2021-05-19 06:20:00	5.56
2021-05-26 07:40:00	5.1
2021-06-02 06:25:00	5.03
2021-06-10 06:30:00	5.16
2021-06-16 06:45:00	5.27
2021-06-30 06:30:00	5.32
2021-07-07 05:08:00	5.33
2021-07-22 05:45:00	5.13
2021-08-01 07:55:00	5.17
2021-08-04 06:45:00	5.47
2021-08-11 05:55:00	5.15
2021-08-18 06:45:00	5.15
2021-08-25 06:40:00	5.29
2021-09-01 05:50:00	5.43
2021-09-08 06:21:00	5.36
2021-09-15 06:20:00	5.74
2021-09-22 06:28:00	5.32
2021-09-29 06:40:00	5.14
2021-10-07 06:55:00	5.21
2021-10-13 06:15:00	5.48
2021-10-20 06:10:00	5.19
2021-11-03 06:30:00	5.49
2021-11-10 06:10:00	5.12
2021-11-18 06:25:00	5.65
2021-11-24 06:15:00	6.02
2021-12-01 07:00:00	5.16
2021-12-08 05:45:00	5.23

## Sheet: SDZ-insitu
time	mole fractions
2011-01-01 03:57:00	4.286
2011-01-01 05:57:00	4.327
2011-01-01 07:57:00	4.336
2011-01-01 09:57:00	4.282
2011-01-01 11:58:00	4.218
2011-01-01 13:58:00	4.251
2011-01-01 15:58:00	4.195
2011-01-01 17:58:00	4.284
2011-01-01 19:58:00	4.228
2011-01-01 21:58:00	4.236
2011-01-01 23:58:00	4.291
2011-01-02 01:58:00	4.304
2011-01-02 03:58:00	4.232
2011-01-02 05:58:00	4.19
2011-01-02 07:58:00	4.243
2011-01-02 09:58:00	4.234
2011-01-02 11:58:00	4.292
2011-01-02 13:58:00	4.31
2011-01-02 15:58:00	4.249
2011-01-02 17:58:00	4.241
2011-01-02 19:58:00	4.206
2011-01-03 05:58:00	4.234
2011-01-03 07:58:00	4.272
2011-01-03 09:58:00	4.279
2011-01-03 11:58:00	4.311
2011-01-03 13:58:00	4.34
2011-01-03 15:58:00	4.22
2011-01-03 17:58:00	4.299
2011-01-03 19:58:00	4.245
2011-01-03 21:58:00	4.266
2011-01-03 23:58:00	4.205
2011-01-04 01:58:00	4.326
2011-01-04 03:58:00	4.223
2011-01-04 05:58:00	4.215
2011-01-04 07:58:00	4.25
2011-01-04 09:58:00	4.281
2011-01-04 11:58:00	4.23
2011-01-04 13:58:00	4.288
2011-01-04 15:58:00	4.338
2011-01-04 17:58:00	4.333
2011-01-04 19:58:00	4.271
2011-01-04 21:58:00	4.307
2011-01-04 23:58:00	4.286
2011-01-05 01:58:00	4.235
2011-01-05 03:58:00	4.216
2011-01-05 05:58:00	4.278
2011-01-05 07:58:00	4.253
2011-01-05 09:58:00	4.259
2011-01-05 11:58:00	4.2
2011-01-05 13:58:00	4.218
2011-01-05 15:58:00	4.259
2011-01-05 17:58:00	4.245
2011-01-05 21:58:00	4.257
2011-01-05 23:58:00	4.201
2011-01-06 03:28:00	4.263
2011-01-06 05:28:00	4.275
2011-01-06 07:28:00	4.258
2011-01-06 09:28:00	4.245
2011-01-06 11:28:00	4.243
2011-01-06 13:29:00	4.279
2011-01-06 15:29:00	4.26
2011-01-06 17:29:00	4.265
2011-01-06 19:29:00	4.239
2011-01-06 21:29:00	4.232
2011-01-06 23:29:00	4.289
2011-01-07 01:29:00	4.244
2011-01-07 03:29:00	4.327
2011-01-07 05:29:00	4.288
2011-01-07 07:29:00	4.219
2011-01-07 09:29:00	4.226
2011-01-07 11:29:00	4.216
2011-01-07 13:29:00	4.23
2011-01-07 15:29:00	4.293
2011-01-07 17:29:00	4.235
2011-01-07 19:29:00	4.243
2011-01-07 21:29:00	4.28
2011-01-07 23:29:00	4.225
2011-01-08 01:29:00	4.228
2011-01-08 03:29:00	4.345
2011-01-08 05:29:00	4.288
2011-01-08 07:29:00	4.183
2011-01-08 09:29:00	4.218
2011-01-08 11:29:00	4.245
2011-01-08 13:29:00	4.247
2011-01-08 15:29:00	4.255
2011-01-08 17:29:00	4.233
2011-01-08 19:29:00	4.266
2011-01-08 21:29:00	4.269
2011-01-08 23:29:00	4.257
2011-01-09 01:29:00	4.261
2011-01-09 03:29:00	4.256
2011-01-09 05:29:00	4.223
2011-01-09 07:29:00	4.291
2011-01-09 09:29:00	4.252
2011-01-09 11:29:00	4.213
2011-01-09 13:29:00	4.275
2011-01-09 15:29:00	4.215
2011-01-09 17:29:00	4.318
2011-01-09 19:29:00	4.255
2011-01-09 21:29:00	4.267
2011-01-10 07:29:00	4.244
2011-01-10 09:29:00	4.19
2011-01-10 11:29:00	4.218
2011-01-10 13:29:00	4.244
2011-01-10 15:29:00	4.243
2011-01-10 17:29:00	4.241
2011-01-10 19:29:00	4.245
2011-01-10 21:29:00	4.255
2011-01-10 23:29:00	4.261
2011-01-11 01:29:00	4.254
2011-01-11 03:29:00	4.195
2011-01-11 05:29:00	4.177
2011-01-11 07:29:00	4.218
2011-01-11 09:29:00	4.183
2011-01-11 11:29:00	4.238
2011-01-11 13:29:00	4.276
2011-01-11 15:29:00	4.261
2011-01-11 17:29:00	4.263
2011-01-11 19:30:00	4.227
2011-01-11 21:30:00	4.181
2011-01-11 23:30:00	4.202
2011-01-12 01:30:00	4.301
2011-01-12 03:30:00	4.241
2011-01-12 05:30:00	4.291
2011-01-12 07:30:00	4.348
2011-01-12 09:30:00	4.388
2011-01-12 11:30:00	4.33
2011-01-12 13:30:00	4.354
2011-01-12 15:30:00	4.29
2011-01-12 17:30:00	4.26
2011-01-12 21:30:00	4.271
2011-01-12 23:30:00	4.339
2011-01-13 01:30:00	4.327
2011-01-13 03:30:00	4.314
2011-01-13 05:30:00	4.274
2011-01-13 07:30:00	4.376
2011-01-13 09:30:00	4.307
2011-01-13 11:30:00	4.293
2011-01-13 13:30:00	4.323
2011-01-13 15:30:00	4.28
2011-01-13 17:30:00	4.239
2011-01-13 19:30:00	4.22
2011-01-13 21:30:00	4.222
2011-01-13 23:30:00	4.223
2011-01-14 01:30:00	4.251
2011-01-14 03:30:00	4.275
2011-01-14 05:30:00	4.243
2011-01-14 07:30:00	4.327
2011-01-14 09:30:00	4.331
2011-01-14 11:30:00	4.266
2011-01-14 13:30:00	4.271
2011-01-14 15:30:00	4.337
2011-01-14 17:30:00	4.276
2011-01-14 19:30:00	4.268
2011-01-14 21:30:00	4.301
2011-01-14 23:30:00	4.327
2011-01-15 01:30:00	4.296
2011-01-15 03:30:00	4.295
2011-01-15 05:30:00	4.246
2011-01-15 07:30:00	4.206
2011-01-15 09:30:00	4.225
2011-01-15 11:30:00	4.275
2011-01-15 13:30:00	4.245
2011-01-15 15:30:00	4.211
2011-01-15 17:30:00	4.23
2011-01-15 19:30:00	4.23
2011-01-15 21:30:00	4.261
2011-01-15 23:30:00	4.241
2011-01-16 01:30:00	4.283
2011-01-16 03:30:00	4.207
2011-01-16 05:30:00	4.237
2011-01-16 07:30:00	4.279
2011-01-16 09:30:00	4.146
2011-01-16 11:30:00	4.233
2011-01-16 13:30:00	4.191
2011-01-16 15:30:00	4.221
2011-01-16 17:30:00	4.2
2011-01-16 19:30:00	4.223
2011-01-17 05:31:00	4.263
2011-01-17 07:31:00	4.184
2011-01-17 09:31:00	4.224
2011-01-17 11:31:00	4.281
2011-01-17 13:31:00	4.259
2011-01-17 15:31:00	4.261
2011-01-17 17:31:00	4.207
2011-01-17 19:31:00	4.218
2011-01-17 21:31:00	4.334
2011-01-17 23:31:00	4.293
2011-01-18 01:31:00	4.271
2011-01-18 03:31:00	4.24
2011-01-18 05:31:00	4.259
2011-01-18 07:31:00	4.258
2011-01-18 09:31:00	4.247
2011-01-18 11:31:00	4.258
2011-01-18 13:31:00	4.244
2011-01-18 15:31:00	4.232
2011-01-18 17:31:00	4.204
2011-01-18 19:31:00	4.298
2011-01-18 21:31:00	4.255
2011-01-18 23:31:00	4.247
2011-01-19 01:31:00	4.294
2011-01-19 03:31:00	4.323
2011-01-19 05:31:00	4.238
2011-01-19 07:31:00	4.243
2011-01-19 09:31:00	4.328
2011-01-19 11:31:00	4.333
2011-01-19 13:31:00	4.224
2011-01-19 15:31:00	4.244
2011-01-19 17:31:00	4.206
2011-01-19 21:31:00	4.236
2011-01-19 23:31:00	4.209
2011-01-20 01:31:00	4.241
2011-01-20 03:31:00	4.236
2011-01-20 05:31:00	4.268
2011-01-20 07:31:00	4.265
2011-01-20 09:31:00	4.223
2011-01-20 11:31:00	4.192
2011-01-20 13:31:00	4.237
2011-01-20 15:31:00	4.285
2011-01-20 17:31:00	4.255
2011-01-20 19:31:00	4.209
2011-01-20 21:31:00	4.223
2011-01-20 23:31:00	4.229
2011-01-21 01:31:00	4.199
2011-01-21 03:31:00	4.247
2011-01-21 05:31:00	4.213
2011-01-21 07:31:00	4.203
2011-01-21 09:31:00	4.247
2011-01-21 11:31:00	4.242
2011-01-21 13:31:00	4.241
2011-01-21 15:31:00	4.254
2011-01-21 17:31:00	4.315
2011-01-21 19:31:00	4.289
2011-01-21 21:31:00	4.24
2011-01-21 23:31:00	4.228
2011-01-22 01:31:00	4.275
2011-01-22 03:32:00	4.327
2011-01-22 05:32:00	4.229
2011-01-22 07:32:00	4.333
2011-01-22 09:32:00	4.248
2011-01-22 11:32:00	4.23
2011-01-22 13:32:00	4.269
2011-01-22 15:32:00	4.264
2011-01-22 17:32:00	4.26
2011-01-22 19:32:00	4.256
2011-01-22 21:32:00	4.26
2011-01-22 23:32:00	4.263
2011-01-23 01:32:00	4.244
2011-01-23 03:32:00	4.277
2011-01-23 05:32:00	4.228
2011-01-23 07:32:00	4.189
2011-01-23 09:32:00	4.316
2011-01-23 11:32:00	4.273
2011-01-23 13:32:00	4.245
2011-01-23 15:32:00	4.223
2011-01-23 17:32:00	4.144
2011-01-23 19:32:00	4.202
2011-01-24 04:32:00	4.27
2011-01-24 06:32:00	4.229
2011-01-24 08:32:00	4.233
2011-01-24 10:32:00	4.191
2011-01-24 12:32:00	4.303
2011-01-24 14:32:00	4.304
2011-01-24 16:32:00	4.286
2011-01-24 18:32:00	4.287
2011-01-24 20:32:00	4.268
2011-01-24 22:32:00	4.258
2011-01-25 00:32:00	4.188
2011-01-25 02:32:00	4.231
2011-01-25 04:32:00	4.311
2011-01-25 06:32:00	4.284
2011-01-25 08:32:00	4.275
2011-01-25 10:32:00	4.194
2011-01-25 12:32:00	4.247
2011-01-25 14:32:00	4.245
2011-01-25 16:32:00	4.254
2011-01-25 18:32:00	4.28
2011-01-25 20:32:00	4.235
2011-01-25 22:32:00	4.152
2011-01-26 00:32:00	4.242
2011-01-26 02:32:00	4.259
2011-01-26 04:32:00	4.265
2011-01-26 06:32:00	4.232
2011-01-26 08:32:00	4.203
2011-01-26 10:32:00	4.238
2011-01-26 12:32:00	4.226
2011-01-26 14:32:00	4.23
2011-01-26 16:32:00	4.222
2011-01-26 18:33:00	4.189
2011-01-26 22:33:00	4.284
2011-01-27 00:33:00	4.266
2011-01-27 02:33:00	4.313
2011-01-27 04:33:00	4.215
2011-01-27 06:33:00	4.201
2011-01-27 08:33:00	4.301
2011-01-27 10:33:00	4.277
2011-01-27 12:33:00	4.145
2011-01-27 14:33:00	4.179
2011-01-27 16:33:00	4.252
2011-01-27 18:33:00	4.239
2011-01-27 20:33:00	4.198
2011-01-27 22:33:00	4.222
2011-01-28 00:33:00	4.256
2011-01-28 02:33:00	4.229
2011-01-28 04:33:00	4.244
2011-01-28 06:33:00	4.219
2011-01-28 08:33:00	4.229
2011-01-28 10:33:00	4.233
2011-01-28 12:33:00	4.197
2011-01-28 14:33:00	4.186
2011-01-28 16:33:00	4.258
2011-01-28 18:33:00	4.244
2011-01-28 20:33:00	4.255
2011-01-28 22:33:00	4.24
2011-01-29 00:33:00	4.155
2011-01-29 02:33:00	4.258
2011-01-29 04:33:00	4.28
2011-01-29 06:33:00	4.302
2011-01-29 08:33:00	4.225
2011-01-29 10:33:00	4.249
2011-01-29 12:33:00	4.294
2011-01-29 14:33:00	4.218
2011-01-29 16:33:00	4.215
2011-01-29 18:33:00	4.244
2011-01-29 20:33:00	4.242
2011-01-29 22:33:00	4.277
2011-01-30 00:33:00	4.28
2011-01-30 06:33:00	4.208
2011-01-30 08:33:00	4.212
2011-01-30 10:33:00	4.244
2011-01-30 12:33:00	4.198
2011-01-30 14:33:00	4.225
2011-01-30 16:33:00	4.205
2011-01-30 18:33:00	4.242
2011-01-30 20:33:00	4.274
2011-01-31 06:33:00	4.323
2011-01-31 08:33:00	4.271
2011-01-31 10:33:00	4.2
2011-01-31 12:33:00	4.257
2011-01-31 14:33:00	4.235
2011-01-31 16:33:00	4.223
2011-01-31 18:33:00	4.312
2011-01-31 20:33:00	4.265
2011-01-31 22:33:00	4.263
2011-02-01 00:33:00	4.249
2011-02-01 02:34:00	4.219
2011-02-01 04:34:00	4.218
2011-02-01 06:34:00	4.264
2011-02-01 08:34:00	4.227
2011-02-01 10:34:00	4.267
2011-02-01 12:34:00	4.306
2011-02-01 14:34:00	4.309
2011-02-01 16:34:00	4.257
2011-02-01 18:34:00	4.263
2011-02-01 20:34:00	4.255
2011-02-01 22:34:00	4.288
2011-02-02 00:34:00	4.214
2011-02-02 02:34:00	4.263
2011-02-02 04:34:00	4.217
2011-02-02 06:34:00	4.264
2011-02-02 08:34:00	4.273
2011-02-02 10:34:00	4.322
2011-02-02 12:34:00	4.287
2011-02-02 14:34:00	4.299
2011-02-02 16:34:00	4.157
2011-02-02 18:34:00	4.149
2011-02-02 22:34:00	4.202
2011-02-03 00:34:00	4.221
2011-02-03 02:34:00	4.268
2011-02-03 04:34:00	4.322
2011-02-03 06:34:00	4.161
2011-02-03 08:34:00	4.228
2011-02-03 10:34:00	4.172
2011-02-03 12:34:00	4.177
2011-02-03 14:34:00	4.216
2011-02-03 16:34:00	4.278
2011-02-03 18:34:00	4.297
2011-02-03 20:34:00	4.237
2011-02-03 22:34:00	4.234
2011-02-04 00:34:00	4.292
2011-02-04 04:34:00	4.276
2011-02-04 06:34:00	4.242
2011-02-04 08:34:00	4.249
2011-02-04 10:34:00	4.172
2011-02-04 12:34:00	4.295
2011-02-04 14:34:00	4.193
2011-02-04 16:34:00	4.222
2011-02-04 18:34:00	4.271
2011-02-04 20:34:00	4.361
2011-02-04 22:34:00	4.353
2011-02-05 00:34:00	4.473
2011-02-05 02:34:00	4.43
2011-02-05 04:34:00	4.341
2011-02-05 06:34:00	4.513
2011-02-05 08:34:00	4.52
2011-02-05 10:34:00	4.539
2011-02-05 12:34:00	4.447
2011-02-05 14:34:00	4.488
2011-02-05 16:34:00	4.523
2011-02-05 18:34:00	4.481
2011-02-05 20:34:00	4.381
2011-02-05 22:34:00	4.357
2011-02-06 00:34:00	4.289
2011-02-06 06:35:00	4.225
2011-02-06 08:35:00	4.275
2011-02-06 10:35:00	4.326
2011-02-06 12:35:00	4.281
2011-02-06 14:35:00	4.189
2011-02-06 16:35:00	4.274
2011-02-06 18:35:00	4.283
2011-02-06 20:35:00	4.319
2011-02-07 06:35:00	4.508
2011-02-07 08:35:00	4.345
2011-02-07 10:35:00	4.362
2011-02-07 12:35:00	4.311
2011-02-07 14:35:00	4.309
2011-02-07 16:35:00	4.33
2011-02-07 18:35:00	4.345
2011-02-07 20:35:00	4.332
2011-02-07 22:35:00	4.378
2011-02-08 00:35:00	4.33
2011-02-08 02:35:00	4.298
2011-02-08 04:35:00	4.272
2011-02-08 06:35:00	4.268
2011-02-08 08:35:00	4.223
2011-02-08 10:35:00	4.275
2011-02-08 12:35:00	4.219
2011-02-08 14:35:00	4.269
2011-02-08 16:35:00	4.238
2011-02-08 18:35:00	4.278
2011-02-08 20:35:00	4.288
2011-02-08 22:35:00	4.18
2011-02-09 00:35:00	4.257
2011-02-09 02:35:00	4.281
2011-02-09 04:35:00	4.295
2011-02-09 06:35:00	4.271
2011-02-09 08:35:00	4.436
2011-02-09 10:35:00	4.572
2011-02-09 12:35:00	4.591
2011-02-09 14:35:00	4.401
2011-02-09 16:35:00	4.369
2011-02-09 18:35:00	4.302
2011-02-09 22:35:00	4.265
2011-02-10 00:35:00	4.313
2011-02-10 10:35:00	4.397
2011-02-10 12:35:00	4.498
2011-02-10 14:35:00	4.678
2011-02-10 16:35:00	4.588
2011-02-10 18:35:00	4.575
2011-02-10 20:35:00	4.584
2011-02-10 22:35:00	4.576
2011-02-11 00:35:00	4.27
2011-02-11 02:35:00	4.239
2011-02-11 04:35:00	4.261
2011-02-11 06:35:00	4.22
2011-02-11 08:35:00	4.25
2011-02-11 10:36:00	4.242
2011-02-11 12:36:00	4.279
2011-02-11 14:36:00	4.267
2011-02-11 16:36:00	4.244
2011-02-11 18:36:00	4.271
2011-02-11 20:36:00	4.311
2011-02-11 22:36:00	4.193
2011-02-12 00:36:00	4.226
2011-02-12 02:36:00	4.199
2011-02-12 04:36:00	4.207
2011-02-12 06:36:00	4.259
2011-02-12 08:36:00	4.196
2011-02-12 10:36:00	4.222
2011-02-12 12:36:00	4.205
2011-02-12 14:36:00	4.232
2011-02-12 16:36:00	4.336
2011-02-12 18:36:00	4.35
2011-02-12 20:36:00	4.493
2011-02-12 22:36:00	4.466
2011-02-13 00:36:00	4.314
2011-02-13 06:36:00	4.263
2011-02-13 08:36:00	4.246
2011-02-13 10:36:00	4.38
2011-02-13 12:36:00	4.198
2011-02-13 14:36:00	4.184
2011-02-13 16:36:00	4.274
2011-02-13 18:36:00	4.272
2011-02-13 20:36:00	4.302
2011-02-14 06:36:00	4.276
2011-02-14 08:36:00	4.183
2011-02-14 10:36:00	4.234
2011-02-14 12:36:00	4.164
2011-02-14 14:36:00	4.297
2011-02-14 16:36:00	4.255
2011-02-14 18:36:00	4.355
2011-02-14 20:36:00	4.358
2011-02-14 22:36:00	4.345
2011-02-15 00:36:00	4.325
2011-02-15 02:36:00	4.514
2011-02-15 04:36:00	4.924
2011-02-15 06:36:00	4.98
2011-02-15 08:36:00	4.753
2011-02-15 10:36:00	4.737
2011-02-15 12:36:00	4.721
2011-02-15 14:36:00	4.486
2011-02-15 16:36:00	4.609
2011-02-15 18:36:00	4.667
2011-02-15 20:36:00	4.652
2011-02-15 22:36:00	4.583
2011-02-16 00:36:00	4.657
2011-02-16 02:36:00	4.646
2011-02-16 04:36:00	4.613
2011-02-16 06:36:00	4.534
2011-02-16 08:36:00	4.495
2011-02-16 10:36:00	4.463
2011-02-16 12:36:00	4.577
2011-02-16 14:36:00	4.774
2011-02-16 16:36:00	4.661
2011-02-16 18:37:00	4.611
2011-02-16 22:37:00	4.553
2011-02-17 00:37:00	4.506
2011-02-17 02:37:00	4.376
2011-02-17 04:37:00	4.41
2011-02-17 06:37:00	4.443
2011-02-17 08:37:00	4.243
2011-02-17 10:37:00	4.285
2011-02-17 12:37:00	4.382
2011-02-17 14:37:00	4.269
2011-02-17 16:37:00	4.168
2011-02-17 18:37:00	4.247
2011-02-17 20:37:00	4.208
2011-02-17 22:37:00	4.262
2011-02-18 00:37:00	4.297
2011-02-18 02:37:00	4.225
2011-02-18 04:37:00	4.178
2011-02-18 06:37:00	4.222
2011-02-18 08:37:00	4.217
2011-02-18 10:37:00	4.336
2011-02-18 12:37:00	4.313
2011-02-18 14:37:00	4.36
2011-02-18 16:37:00	4.309
2011-02-18 18:37:00	4.33
2011-02-18 20:37:00	4.278
2011-02-18 22:37:00	4.334
2011-02-19 00:37:00	4.342
2011-02-19 02:37:00	4.216
2011-02-19 04:37:00	4.199
2011-02-19 06:37:00	4.304
2011-02-19 08:37:00	4.286
2011-02-19 10:37:00	4.281
2011-02-19 12:37:00	4.288
2011-02-19 14:37:00	4.295
2011-02-19 16:37:00	4.217
2011-02-19 18:37:00	4.236
2011-02-19 20:37:00	4.284
2011-02-19 22:37:00	4.263
2011-02-20 00:37:00	4.362
2011-02-20 06:37:00	4.409
2011-02-20 08:37:00	4.393
2011-02-20 10:37:00	4.55
2011-02-20 12:37:00	4.47
2011-02-20 14:37:00	4.541
2011-02-20 16:37:00	4.551
2011-02-20 18:37:00	4.486
2011-02-20 20:37:00	4.533
2011-02-21 06:37:00	5.024
2011-02-21 08:37:00	4.628
2011-02-21 10:37:00	4.66
2011-02-21 12:37:00	4.77
2011-02-21 14:37:00	4.791
2011-02-21 16:37:00	4.864
2011-02-21 18:37:00	4.768
2011-02-21 20:37:00	4.8
2011-02-21 22:37:00	4.808
2011-02-22 00:37:00	4.786
2011-02-22 02:38:00	4.873
2011-02-22 04:38:00	5.146
2011-02-22 06:38:00	4.953
2011-02-22 08:38:00	4.836
2011-02-22 10:38:00	4.868
2011-02-22 12:38:00	4.748
2011-02-22 14:38:00	4.869
2011-02-22 16:38:00	5.009
2011-02-22 18:38:00	4.944
2011-02-22 20:38:00	4.768
2011-02-22 22:38:00	4.837
2011-02-23 00:38:00	4.747
2011-02-23 02:38:00	4.745
2011-02-23 04:38:00	4.855
2011-02-23 06:38:00	4.791
2011-02-23 08:38:00	4.992
2011-02-23 10:38:00	5.084
2011-02-23 12:38:00	5.108
2011-02-23 22:38:00	4.49
2011-02-24 00:38:00	4.352
2011-02-24 02:38:00	4.245
2011-02-24 04:38:00	4.209
2011-02-24 06:38:00	4.288
2011-02-24 10:38:00	4.147
2011-02-24 12:38:00	4.28
2011-02-24 14:38:00	4.355
2011-02-24 16:38:00	4.345
2011-02-24 18:38:00	4.38
2011-02-24 20:38:00	4.336
2011-02-24 22:38:00	4.318
2011-02-25 00:38:00	4.383
2011-02-25 02:38:00	4.251
2011-02-25 08:38:00	4.339
2011-02-25 10:38:00	4.251
2011-02-25 12:38:00	4.314
2011-02-25 14:38:00	4.282
2011-02-25 16:38:00	4.251
2011-02-25 18:38:00	4.236
2011-02-25 20:38:00	4.227
2011-02-26 00:38:00	4.288
2011-02-26 02:38:00	4.237
2011-02-26 04:38:00	4.228
2011-02-26 06:38:00	4.263
2011-02-26 08:38:00	4.256
2011-02-26 12:38:00	4.218
2011-02-26 18:38:00	4.352
2011-02-26 20:38:00	4.374
2011-02-26 22:38:00	4.368
2011-02-27 00:38:00	4.286
2011-02-27 06:39:00	4.38
2011-02-27 08:39:00	4.338
2011-02-27 10:39:00	4.234
2011-02-27 12:39:00	4.28
2011-02-27 14:39:00	4.347
2011-02-27 16:39:00	4.277
2011-02-27 18:39:00	4.244
2011-02-27 20:39:00	4.253
2011-02-28 06:39:00	4.244
2011-02-28 08:39:00	4.181
2011-02-28 10:39:00	4.252
2011-02-28 12:39:00	4.293
2011-02-28 14:39:00	4.265
2011-02-28 16:39:00	4.2
2011-02-28 18:39:00	4.207
2011-02-28 20:39:00	4.288
2011-02-28 22:39:00	4.251
2011-03-01 02:39:00	4.258
2011-03-01 04:39:00	4.337
2011-03-01 06:39:00	4.352
2011-03-01 08:39:00	4.318
2011-03-01 10:39:00	4.249
2011-03-01 12:39:00	4.241
2011-03-01 14:39:00	4.323
2011-03-01 16:39:00	4.265
2011-03-01 18:39:00	4.245
2011-03-01 20:39:00	4.248
2011-03-01 22:39:00	4.288
2011-03-02 00:39:00	4.31
2011-03-02 10:07:00	4.282
2011-03-02 12:07:00	4.211
2011-03-02 14:07:00	4.223
2011-03-02 16:07:00	4.243
2011-03-02 18:07:00	4.248
2011-03-02 22:07:00	4.23
2011-03-03 00:07:00	4.224
2011-03-03 02:07:00	4.177
2011-03-03 04:08:00	4.182
2011-03-03 06:08:00	4.211
2011-03-03 08:08:00	4.263
2011-03-03 10:08:00	4.32
2011-03-03 12:08:00	4.281
2011-03-03 14:08:00	4.227
2011-03-03 16:08:00	4.253
2011-03-03 18:08:00	4.299
2011-03-03 20:08:00	4.312
2011-03-03 22:08:00	4.187
2011-03-04 00:08:00	4.244
2011-03-04 02:08:00	4.257
2011-03-04 04:08:00	4.189
2011-03-04 06:08:00	4.205
2011-03-04 08:08:00	4.24
2011-03-04 10:08:00	4.226
2011-03-04 12:08:00	4.222
2011-03-04 14:08:00	4.258
2011-03-04 16:08:00	4.349
2011-03-04 18:08:00	4.277
2011-03-04 20:08:00	4.347
2011-03-04 22:08:00	4.258
2011-03-05 00:08:00	4.291
2011-03-05 02:08:00	4.276
2011-03-05 04:08:00	4.294
2011-03-05 06:08:00	4.339
2011-03-05 08:08:00	4.373
2011-03-05 10:08:00	4.411
2011-03-05 12:08:00	4.454
2011-03-05 14:08:00	4.303
2011-03-05 16:08:00	4.3
2011-03-05 18:08:00	4.253
2011-03-05 20:08:00	4.377
2011-03-05 22:08:00	4.305
2011-03-06 00:08:00	4.253
2011-03-06 02:08:00	4.181
2011-03-06 08:08:00	4.188
2011-03-06 10:08:00	4.215
2011-03-06 12:08:00	4.187
2011-03-06 14:08:00	4.182
2011-03-06 16:08:00	4.309
2011-03-06 18:08:00	4.316
2011-03-06 20:08:00	4.327
2011-03-07 06:08:00	4.244
2011-03-07 08:08:00	4.205
2011-03-07 10:08:00	4.231
2011-03-07 12:08:00	4.284
2011-03-07 14:08:00	4.229
2011-03-07 16:08:00	4.184
2011-03-07 18:08:00	4.232
2011-03-07 20:08:00	4.28
2011-03-07 22:08:00	4.347
2011-03-08 00:08:00	4.303
2011-03-08 02:08:00	4.287
2011-03-08 04:08:00	4.282
2011-03-08 06:08:00	4.242
2011-03-08 08:08:00	4.236
2011-03-08 10:08:00	4.34
2011-03-08 12:09:00	4.293
2011-03-08 14:09:00	4.327
2011-03-08 16:09:00	4.306
2011-03-08 18:09:00	4.223
2011-03-08 20:09:00	4.268
2011-03-08 22:09:00	4.258
2011-03-09 00:09:00	4.235
2011-03-09 02:09:00	4.271
2011-03-09 04:09:00	4.226
2011-03-09 06:09:00	4.22
2011-03-09 08:09:00	4.305
2011-03-09 10:09:00	4.242
2011-03-09 12:09:00	4.191
2011-03-09 14:09:00	4.209
2011-03-09 16:09:00	4.257
2011-03-09 18:09:00	4.252
2011-03-09 22:09:00	4.273
2011-03-10 00:09:00	4.304
2011-03-10 02:09:00	4.2
2011-03-10 04:09:00	4.214
2011-03-10 06:09:00	4.226
2011-03-10 08:09:00	4.282
2011-03-10 10:09:00	4.239
2011-03-10 12:09:00	4.256
2011-03-10 14:09:00	4.216
2011-03-10 16:09:00	4.248
2011-03-10 18:09:00	4.283
2011-03-10 20:09:00	4.259
2011-03-10 22:09:00	4.209
2011-03-11 00:09:00	4.235
2011-03-11 02:09:00	4.264
2011-03-11 04:09:00	4.226
2011-03-11 06:09:00	4.171
2011-03-11 08:09:00	4.278
2011-03-11 10:09:00	4.23
2011-03-11 12:09:00	4.272
2011-03-11 14:09:00	4.367
2011-03-11 16:09:00	4.319
2011-03-11 18:09:00	4.337
2011-03-11 20:09:00	4.306
2011-03-11 22:09:00	4.308
2011-03-12 00:09:00	4.274
2011-03-12 02:09:00	4.28
2011-03-12 04:09:00	4.468
2011-03-12 06:09:00	4.517
2011-03-12 08:09:00	4.662
2011-03-12 10:09:00	4.691
2011-03-12 12:09:00	4.767
2011-03-12 14:09:00	4.84
2011-03-12 16:09:00	4.726
2011-03-12 18:09:00	4.784
2011-03-12 20:09:00	4.71
2011-03-12 22:09:00	4.733
2011-03-13 00:09:00	4.675
2011-03-13 02:09:00	4.32
2011-03-13 08:09:00	4.187
2011-03-13 10:09:00	4.223
2011-03-13 12:09:00	4.271
2011-03-13 14:10:00	4.265
2011-03-13 16:10:00	4.253
2011-03-13 18:10:00	4.302
2011-03-13 20:10:00	4.2
2011-03-14 06:10:00	4.273
2011-03-14 08:10:00	4.268
2011-03-14 10:10:00	4.193
2011-03-14 12:10:00	4.252
2011-03-14 14:10:00	4.27
2011-03-14 16:10:00	4.19
2011-03-14 18:10:00	4.232
2011-03-14 20:10:00	4.227
2011-03-14 22:10:00	4.274
2011-03-15 00:10:00	4.238
2011-03-15 02:10:00	4.246
2011-03-15 04:10:00	4.223
2011-03-15 06:10:00	4.215
2011-03-15 08:10:00	4.258
2011-03-15 10:10:00	4.282
2011-03-15 12:10:00	4.249
2011-03-15 14:10:00	4.239
2011-03-15 16:10:00	4.311
2011-03-15 18:10:00	4.228
2011-03-15 20:10:00	4.302
2011-03-15 22:10:00	4.209
2011-03-16 00:10:00	4.271
2011-03-16 02:10:00	4.302
2011-03-16 04:10:00	4.211
2011-03-17 05:16:00	4.298
2011-03-17 07:16:00	4.184
2011-03-17 09:16:00	4.226
2011-03-17 11:16:00	4.346
2011-03-17 13:16:00	4.343
2011-03-17 15:16:00	4.301
2011-03-17 17:16:00	4.263
2011-03-17 19:16:00	4.298
2011-03-17 21:16:00	4.322
2011-03-17 23:16:00	4.326
2011-03-18 01:16:00	4.354
2011-03-18 03:16:00	4.378
2011-03-18 05:16:00	4.222
2011-03-18 07:16:00	4.279
2011-03-18 09:16:00	4.23
2011-03-18 11:16:00	4.253
2011-03-18 13:16:00	4.25
2011-03-18 15:16:00	4.282
2011-03-18 17:16:00	4.245
2011-03-18 19:16:00	4.188
2011-03-18 21:16:00	4.186
2011-03-18 23:16:00	4.175
2011-03-19 01:16:00	4.232
2011-03-19 03:16:00	4.409
2011-03-19 05:16:00	4.383
2011-03-19 07:16:00	4.431
2011-03-19 09:16:00	4.482
2011-03-19 11:17:00	4.879
2011-03-19 13:17:00	4.628
2011-03-19 15:17:00	4.561
2011-03-19 17:17:00	4.373
2011-03-19 19:17:00	4.46
2011-03-19 21:17:00	4.521
2011-03-19 23:17:00	4.505
2011-03-20 01:17:00	4.414
2011-03-20 07:17:00	4.363
2011-03-20 09:17:00	4.38
2011-03-20 11:17:00	4.33
2011-03-20 13:17:00	4.212
2011-03-20 15:17:00	4.325
2011-03-20 17:17:00	4.396
2011-03-20 19:17:00	4.211
2011-03-20 21:17:00	4.263
2011-03-21 07:17:00	4.193
2011-03-21 09:17:00	4.239
2011-03-21 11:17:00	4.268
2011-03-21 13:17:00	4.196
2011-03-21 15:17:00	4.221
2011-03-21 17:17:00	4.27
2011-03-21 19:17:00	4.214
2011-03-21 21:17:00	4.172
2011-03-21 23:17:00	4.223
2011-03-22 01:17:00	4.325
2011-03-22 03:17:00	4.269
2011-03-22 05:17:00	4.309
2011-03-22 07:17:00	4.242
2011-03-22 09:17:00	4.257
2011-03-22 11:17:00	4.24
2011-03-22 13:17:00	4.219
2011-03-22 15:17:00	4.271
2011-03-22 17:17:00	4.185
2011-03-22 19:17:00	4.227
2011-03-22 21:17:00	4.256
2011-03-22 23:17:00	4.259
2011-03-23 01:17:00	4.218
2011-03-23 03:17:00	4.239
2011-03-23 05:17:00	4.223
2011-03-23 07:17:00	4.211
2011-03-23 09:17:00	4.287
2011-03-23 11:17:00	4.24
2011-03-23 13:17:00	4.225
2011-03-23 15:17:00	4.267
2011-03-23 17:17:00	4.253
2011-03-23 19:17:00	4.211
2011-03-23 23:17:00	4.332
2011-03-24 01:17:00	4.274
2011-03-24 03:17:00	4.283
2011-03-24 05:17:00	4.302
2011-03-24 07:17:00	4.245
2011-03-24 09:17:00	4.194
2011-03-24 11:17:00	4.249
2011-03-24 13:17:00	4.22
2011-03-24 15:17:00	4.244
2011-03-24 17:17:00	4.318
2011-03-24 19:18:00	4.247
2011-03-24 21:18:00	4.286
2011-03-24 23:18:00	4.275
2011-03-25 01:18:00	4.182
2011-03-25 03:18:00	4.231
2011-03-25 05:18:00	4.273
2011-03-25 07:18:00	4.244
2011-03-25 09:18:00	4.223
2011-03-25 11:18:00	4.201
2011-03-25 13:18:00	4.254
2011-03-25 15:18:00	4.232
2011-03-25 17:18:00	4.264
2011-03-25 19:18:00	4.18
2011-03-25 21:18:00	4.202
2011-03-25 23:18:00	4.216
2011-03-26 01:18:00	4.148
2011-03-26 03:18:00	4.23
2011-03-26 05:18:00	4.214
2011-03-26 07:18:00	4.259
2011-03-26 09:18:00	4.184
2011-03-26 11:18:00	4.359
2011-03-26 13:18:00	4.287
2011-03-26 15:18:00	4.284
2011-03-26 17:18:00	4.236
2011-03-26 19:18:00	4.298
2011-03-26 21:18:00	4.311
2011-03-26 23:18:00	4.205
2011-03-27 01:18:00	4.194
2011-03-27 07:18:00	4.221
2011-03-27 09:18:00	4.192
2011-03-27 11:18:00	4.271
2011-03-27 13:18:00	4.262
2011-03-27 15:18:00	4.264
2011-03-27 17:18:00	4.216
2011-03-27 19:18:00	4.221
2011-03-27 21:18:00	4.249
2011-03-28 07:18:00	4.251
2011-03-28 09:18:00	4.24
2011-03-28 11:18:00	4.206
2011-03-28 13:18:00	4.278
2011-03-28 15:18:00	4.281
2011-03-28 17:18:00	4.575
2011-03-28 19:18:00	4.646
2011-03-28 21:18:00	4.57
2011-03-28 23:18:00	4.411
2011-03-29 01:18:00	4.486
2011-03-29 03:18:00	4.309
2011-03-29 05:18:00	4.234
2011-03-29 07:18:00	4.394
2011-03-29 09:18:00	4.214
2011-03-29 11:18:00	4.212
2011-03-29 13:18:00	4.299
2011-03-29 15:18:00	4.354
2011-03-29 17:18:00	4.204
2011-03-29 19:18:00	4.291
2011-03-29 21:18:00	4.254
2011-03-29 23:18:00	4.313
2011-03-30 01:18:00	4.233
2011-03-30 03:19:00	4.274
2011-03-30 05:19:00	4.212
2011-03-30 07:19:00	4.205
2011-03-30 09:19:00	4.301
2011-03-30 11:19:00	4.339
2011-03-30 13:19:00	4.387
2011-03-30 15:19:00	4.27
2011-03-30 17:19:00	4.335
2011-03-30 19:19:00	4.393
2011-03-30 23:19:00	4.434
2011-03-31 12:32:00	4.475
2011-03-31 14:32:00	4.586
2011-03-31 16:32:00	4.35
2011-03-31 18:32:00	4.309
2011-03-31 20:32:00	4.248
2011-03-31 22:32:00	4.309
2011-04-01 00:32:00	4.253
2011-04-01 02:32:00	4.139
2011-04-01 04:32:00	4.222
2011-04-01 06:32:00	4.183
2011-04-01 08:32:00	4.326
2011-04-01 10:32:00	4.235
2011-04-01 12:32:00	4.237
2011-04-01 14:32:00	4.214
2011-04-01 16:32:00	4.267
2011-04-01 18:32:00	4.328
2011-04-01 20:32:00	4.277
2011-04-01 22:32:00	4.295
2011-04-02 00:32:00	4.194
2011-04-02 02:32:00	4.315
2011-04-02 04:32:00	4.288
2011-04-02 06:32:00	4.261
2011-04-02 08:32:00	4.328
2011-04-02 10:32:00	4.198
2011-04-02 12:32:00	4.17
2011-04-02 14:32:00	4.215
2011-04-02 16:32:00	4.237
2011-04-02 18:32:00	4.254
2011-04-02 20:32:00	4.277
2011-04-02 22:32:00	4.345
2011-04-03 00:32:00	4.212
2011-04-03 06:32:00	4.389
2011-04-03 08:32:00	4.261
2011-04-03 10:32:00	4.286
2011-04-03 12:32:00	4.214
2011-04-03 14:32:00	4.301
2011-04-03 16:32:00	4.26
2011-04-03 18:32:00	4.228
2011-04-03 20:32:00	4.238
2011-04-04 06:32:00	4.2
2011-04-04 08:32:00	4.272
2011-04-04 10:32:00	4.265
2011-04-04 12:32:00	4.27
2011-04-04 14:32:00	4.246
2011-04-04 16:32:00	4.389
2011-04-04 18:32:00	4.261
2011-04-04 20:32:00	4.371
2011-04-04 22:33:00	4.367
2011-04-05 00:33:00	4.331
2011-04-05 02:33:00	4.419
2011-04-05 04:33:00	4.368
2011-04-05 06:33:00	4.339
2011-04-05 08:33:00	4.384
2011-04-05 10:33:00	4.327
2011-04-29 06:42:00	4.548
2011-04-29 08:42:00	4.417
2011-04-29 10:42:00	4.446
2011-04-29 12:42:00	4.559
2011-04-29 14:42:00	4.512
2011-04-29 16:42:00	4.567
2011-04-29 18:42:00	4.405
2011-04-29 20:42:00	4.477
2011-04-29 22:42:00	4.637
2011-04-30 00:42:00	4.652
2011-04-30 02:42:00	4.564
2011-04-30 04:42:00	4.3
2011-04-30 06:42:00	4.298
2011-04-30 08:42:00	4.333
2011-04-30 10:42:00	4.277
2011-04-30 12:42:00	4.156
2011-04-30 14:42:00	4.202
2011-04-30 16:42:00	4.263
2011-04-30 18:42:00	4.243
2011-04-30 20:43:00	4.143
2011-04-30 22:43:00	4.277
2011-05-01 00:43:00	4.232
2011-05-01 06:43:00	4.186
2011-05-01 08:43:00	4.166
2011-05-01 10:43:00	4.221
2011-05-01 12:43:00	4.286
2011-05-01 14:43:00	4.22
2011-05-01 16:43:00	4.214
2011-05-01 18:43:00	4.295
2011-05-01 20:43:00	4.313
2011-05-02 06:43:00	4.202
2011-05-02 08:43:00	4.272
2011-05-02 10:43:00	4.35
2011-05-02 12:43:00	4.228
2011-05-02 14:43:00	4.246
2011-05-02 16:43:00	4.241
2011-05-02 18:43:00	4.194
2011-05-02 20:43:00	4.232
2011-05-02 22:43:00	4.187
2011-05-03 00:43:00	4.276
2011-05-03 02:43:00	4.261
2011-05-03 04:43:00	4.157
2011-05-03 06:43:00	4.183
2011-05-03 08:43:00	4.227
2011-05-03 10:43:00	4.241
2011-05-03 12:43:00	4.273
2011-05-03 14:43:00	4.185
2011-05-03 16:43:00	4.202
2011-05-03 18:43:00	4.397
2011-05-03 20:43:00	4.473
2011-05-03 22:43:00	4.457
2011-05-04 00:43:00	4.462
2011-05-04 06:43:00	4.27
2011-05-04 08:43:00	4.263
2011-05-04 15:25:00	4.312
2011-05-04 17:25:00	4.302
2011-05-04 19:25:00	4.343
2011-05-04 23:25:00	4.356
2011-05-05 01:25:00	4.476
2011-05-05 03:26:00	4.406
2011-05-05 05:26:00	4.39
2011-05-05 07:26:00	4.292
2011-05-05 09:26:00	4.261
2011-05-05 11:26:00	4.265
2011-05-05 13:26:00	4.201
2011-05-05 15:26:00	4.214
2011-05-05 17:26:00	4.233
2011-05-05 19:26:00	4.22
2011-05-05 21:26:00	4.173
2011-05-05 23:26:00	4.263
2011-05-06 01:26:00	4.224
2011-05-06 03:26:00	4.176
2011-05-06 05:26:00	4.302
2011-05-06 07:26:00	4.341
2011-05-06 09:26:00	4.262
2011-05-06 11:26:00	4.295
2011-05-06 13:26:00	4.351
2011-05-06 15:26:00	4.277
2011-05-06 17:26:00	4.318
2011-05-06 19:26:00	4.259
2011-05-06 21:26:00	4.242
2011-05-06 23:26:00	4.254
2011-05-07 01:26:00	4.369
2011-10-14 18:17:00	4.23
2011-10-14 20:17:00	4.296
2011-10-14 22:17:00	4.257
2011-10-15 00:17:00	4.236
2011-10-15 02:17:00	4.195
2011-10-15 04:17:00	4.209
2011-10-15 06:17:00	4.273
2011-10-15 08:17:00	4.297
2011-10-15 10:17:00	4.232
2011-10-15 12:17:00	4.348
2011-10-15 14:17:00	4.295
2011-10-15 16:17:00	4.32
2011-10-15 18:17:00	4.406
2011-10-15 20:17:00	4.354
2011-10-15 22:17:00	4.344
2011-10-16 00:17:00	4.328
2011-10-16 02:17:00	4.291
2011-10-16 08:17:00	4.349
2011-10-16 10:17:00	4.364
2011-10-16 12:17:00	4.275
2011-10-16 14:17:00	4.268
2011-10-16 16:17:00	4.341
2011-10-16 20:17:00	4.33
2011-10-17 03:17:00	4.206
2011-10-17 05:17:00	4.197
2011-10-17 07:17:00	4.258
2011-10-17 09:17:00	4.305
2011-10-17 11:17:00	4.447
2011-10-17 13:17:00	4.35
2011-10-17 15:17:00	4.345
2011-10-17 17:17:00	4.256
2011-10-17 19:17:00	4.277
2011-10-17 21:17:00	4.388
2011-10-17 23:17:00	4.344
2011-10-18 01:17:00	4.415
2011-10-18 03:17:00	4.452
2011-10-18 05:17:00	4.347
2011-10-18 07:17:00	4.397
2011-10-18 09:17:00	4.337
2011-10-18 11:18:00	4.36
2011-10-18 13:18:00	4.378
2011-10-18 15:18:00	4.327
2011-10-18 17:18:00	4.294
2011-10-18 19:18:00	4.377
2011-10-18 21:18:00	4.338
2011-10-18 23:18:00	4.312
2011-10-19 01:18:00	4.372
2011-10-19 03:18:00	4.473
2011-10-19 05:18:00	4.619
2011-10-19 07:18:00	4.637
2011-10-19 09:18:00	4.711
2011-10-19 11:18:00	4.539
2011-10-19 13:18:00	4.819
2011-10-19 15:18:00	4.988
2011-10-19 17:18:00	4.815
2011-10-19 19:18:00	4.775
2011-10-19 23:18:00	4.793
2011-10-20 01:18:00	5.081
2011-10-20 03:18:00	4.81
2011-10-20 05:18:00	4.684
2011-10-20 07:18:00	4.769
2011-10-20 09:18:00	4.795
2011-10-20 11:18:00	4.675
2011-10-20 13:18:00	4.721
2011-10-20 15:18:00	4.732
2011-10-20 17:18:00	4.821
2011-10-20 19:18:00	4.752
2011-10-20 21:18:00	4.751
2011-10-20 23:18:00	4.851
2011-10-21 01:18:00	4.831
2011-10-21 03:18:00	4.908
2011-10-21 05:18:00	4.742
2011-10-21 07:18:00	4.754
2011-10-21 09:18:00	4.782
2011-10-21 11:18:00	4.596
2011-10-21 13:18:00	4.73
2011-10-21 15:18:00	4.623
2011-10-21 17:18:00	4.631
2011-10-21 19:18:00	4.64
2011-10-21 21:18:00	4.686
2011-10-21 23:18:00	4.705
2011-10-22 01:18:00	4.697
2011-10-22 03:18:00	4.697
2011-10-22 05:18:00	4.751
2011-10-22 07:18:00	4.711
2011-10-22 09:18:00	4.722
2011-10-22 11:18:00	4.789
2011-10-22 13:18:00	4.713
2011-10-22 15:18:00	4.759
2011-10-22 17:18:00	4.717
2011-10-22 19:18:00	4.775
2011-10-22 21:18:00	4.758
2011-10-22 23:18:00	4.505
2011-10-23 01:18:00	4.307
2011-10-23 07:18:00	4.342
2011-10-23 09:18:00	4.314
2011-10-23 11:18:00	4.237
2011-10-23 13:19:00	4.22
2011-10-23 15:19:00	4.303
2011-10-23 17:19:00	4.334
2011-10-23 19:19:00	4.308
2011-10-23 21:19:00	4.24
2011-10-24 07:19:00	4.292
2011-10-24 09:19:00	4.355
2011-10-24 11:19:00	4.278
2011-10-24 13:19:00	4.232
2011-10-24 15:19:00	4.219
2011-10-24 17:19:00	4.319
2011-10-24 19:19:00	4.36
2011-10-24 21:19:00	4.319
2011-10-24 23:19:00	4.256
2011-10-25 01:19:00	4.269
2011-10-25 03:19:00	4.312
2011-10-25 05:19:00	4.287
2011-10-25 07:19:00	4.208
2011-10-25 09:19:00	4.253
2011-10-25 11:19:00	4.378
2011-10-25 13:19:00	4.422
2011-10-25 15:19:00	4.343
2011-10-25 17:19:00	4.275
2011-10-25 19:19:00	4.445
2011-10-25 21:19:00	4.307
2011-10-25 23:19:00	4.265
2011-10-26 01:19:00	4.273
2011-10-26 07:19:00	4.288
2011-10-26 09:19:00	4.423
2011-10-26 11:19:00	4.399
2011-10-26 13:19:00	4.312
2011-10-26 15:19:00	4.428
2011-10-26 17:19:00	4.497
2011-10-26 19:19:00	4.508
2011-10-26 23:19:00	4.402
2011-10-27 01:19:00	4.407
2011-10-27 03:19:00	4.523
2011-10-27 05:19:00	4.446
2011-10-27 07:19:00	4.389
2011-10-27 09:19:00	4.439
2011-10-27 11:19:00	4.483
2011-10-27 13:19:00	4.509
2011-10-27 15:19:00	4.432
2011-10-27 17:19:00	4.504
2011-10-27 19:19:00	4.4
2011-10-27 21:19:00	4.333
2011-10-27 23:19:00	4.349
2011-10-28 01:19:00	4.313
2011-10-28 03:19:00	4.315
2011-10-28 05:19:00	4.267
2011-10-28 07:19:00	4.313
2011-10-28 09:19:00	4.316
2011-10-28 11:19:00	4.437
2011-10-28 13:19:00	4.509
2011-10-28 15:19:00	4.444
2011-10-28 17:19:00	4.45
2011-10-28 19:20:00	4.478
2011-10-28 21:20:00	4.639
2011-10-28 23:20:00	4.451
2011-10-29 01:20:00	4.431
2011-10-29 03:20:00	4.606
2011-10-29 05:20:00	4.819
2011-10-29 07:20:00	4.646
2011-10-29 09:20:00	4.639
2011-10-29 11:20:00	4.67
2011-10-29 13:20:00	4.825
2011-10-29 15:20:00	4.809
2011-10-29 17:20:00	4.726
2011-10-29 19:20:00	4.707
2011-10-29 21:20:00	4.721
2011-10-29 23:20:00	4.728
2011-10-30 01:20:00	4.593
2011-10-30 07:20:00	4.663
2011-10-30 09:20:00	4.701
2011-10-30 11:20:00	4.661
2011-10-30 13:20:00	4.745
2011-10-30 15:20:00	4.732
2011-10-30 17:20:00	4.685
2011-10-30 19:20:00	4.586
2011-10-30 21:20:00	4.696
2011-10-31 07:20:00	4.973
2011-10-31 09:20:00	5.035
2011-10-31 11:20:00	4.956
2011-10-31 13:20:00	4.991
2011-10-31 15:20:00	5.084
2011-10-31 17:20:00	5.259
2011-10-31 19:20:00	5.502
2011-10-31 21:20:00	5.517
2011-10-31 23:20:00	5.197
2011-11-01 01:20:00	5.152
2011-11-01 03:20:00	4.922
2011-11-01 05:20:00	4.86
2011-11-01 07:20:00	4.8
2011-11-01 09:20:00	4.249
2011-11-01 11:20:00	4.304
2011-11-01 13:20:00	4.295
2011-11-01 15:20:00	4.382
2011-11-01 17:20:00	4.324
2011-11-01 19:20:00	4.227
2011-11-01 21:20:00	4.223
2011-11-01 23:20:00	4.309
2011-11-02 01:20:00	4.304
2011-11-02 03:20:00	4.198
2011-11-02 05:20:00	4.358
2011-11-02 07:20:00	4.318
2011-11-02 09:20:00	4.318
2011-11-02 11:20:00	4.363
2011-11-02 13:21:00	4.371
2011-11-02 15:21:00	4.415
2011-11-02 17:21:00	4.374
2011-11-02 19:21:00	4.376
2011-11-02 23:21:00	4.346
2011-11-03 03:21:00	4.447
2011-11-03 05:21:00	4.405
2011-11-03 07:21:00	4.36
2011-11-03 09:21:00	4.377
2011-11-03 11:21:00	4.337
2011-11-03 13:21:00	4.344
2011-11-03 15:21:00	4.311
2011-11-03 17:21:00	4.348
2011-11-03 19:21:00	4.303
2011-11-03 21:21:00	4.312
2011-11-03 23:21:00	4.28
2011-11-04 01:21:00	4.337
2011-11-04 03:21:00	4.286
2011-11-04 05:21:00	4.259
2011-11-04 07:21:00	4.366
2011-11-04 09:21:00	4.476
2011-11-04 11:21:00	4.429
2011-11-04 13:21:00	4.322
2011-11-04 15:21:00	4.229
2011-11-04 17:21:00	4.284
2011-11-04 19:21:00	4.346
2011-11-04 21:21:00	4.274
2011-11-04 23:21:00	4.291
2011-11-05 01:21:00	4.274
2011-11-05 03:21:00	4.326
2011-11-05 05:21:00	4.273
2011-11-05 07:21:00	4.31
2011-11-05 09:21:00	4.314
2011-11-05 11:21:00	4.353
2011-11-05 13:21:00	4.369
2011-11-05 15:21:00	4.263
2011-11-05 17:21:00	4.273
2011-11-05 19:21:00	4.374
2011-11-05 21:21:00	4.35
2011-11-05 23:21:00	4.288
2011-11-06 01:21:00	4.346
2011-11-06 07:21:00	4.214
2011-11-06 11:21:00	4.314
2011-11-06 13:21:00	4.33
2011-11-06 15:21:00	4.253
2011-11-06 17:21:00	4.296
2011-11-06 19:21:00	4.298
2011-11-06 21:21:00	4.316
2011-11-07 07:21:00	4.275
2011-11-07 09:21:00	4.245
2011-11-07 11:21:00	4.178
2011-11-07 13:21:00	4.209
2011-11-07 17:21:00	4.294
2011-11-07 19:21:00	4.28
2011-11-07 21:22:00	4.297
2011-11-07 23:22:00	4.253
2011-11-08 01:22:00	4.22
2011-11-08 03:22:00	4.311
2011-11-08 05:22:00	4.291
2011-11-08 08:22:00	4.206
2011-11-08 10:22:00	4.261
2011-11-08 12:22:00	4.3
2011-11-08 14:22:00	4.252
2011-11-08 16:22:00	4.329
2011-11-08 18:22:00	4.296
2011-11-08 20:22:00	4.272
2011-11-08 22:22:00	4.208
2011-11-09 00:22:00	4.271
2011-11-09 02:22:00	4.34
2011-11-09 04:22:00	4.253
2011-11-09 06:22:00	4.262
2011-11-09 08:22:00	4.219
2011-11-09 10:22:00	4.225
2011-11-09 12:22:00	4.242
2011-11-09 14:22:00	4.188
2011-11-09 16:22:00	4.275
2011-11-09 18:22:00	4.178
2011-11-09 22:22:00	4.132
2011-11-10 00:22:00	4.259
2011-11-10 02:22:00	4.175
2011-11-10 04:22:00	4.283
2011-11-10 06:22:00	4.297
2011-11-10 08:22:00	4.232
2011-11-10 10:22:00	4.293
2011-11-10 12:22:00	4.286
2011-11-10 14:22:00	4.291
2011-11-10 16:22:00	4.298
2011-11-10 18:22:00	4.213
2011-11-10 20:22:00	4.277
2011-11-10 22:22:00	4.346
2011-11-11 00:22:00	4.363
2011-11-11 02:22:00	4.271
2011-11-11 04:22:00	4.287
2011-11-11 06:22:00	4.335
2011-11-11 08:22:00	4.338
2011-11-11 10:22:00	4.284
2011-11-11 12:22:00	4.384
2011-11-11 14:22:00	4.449
2011-11-11 16:22:00	4.357
2011-11-11 18:22:00	4.235
2011-11-11 20:22:00	4.336
2011-11-11 22:22:00	4.323
2011-11-12 00:22:00	4.266
2011-11-12 02:22:00	4.324
2011-11-12 04:22:00	4.267
2011-11-12 06:23:00	4.253
2011-11-12 08:23:00	4.263
2011-11-12 10:23:00	4.247
2011-11-12 12:23:00	4.293
2011-11-12 14:23:00	4.217
2011-11-12 16:23:00	4.2
2011-11-12 18:23:00	4.224
2011-11-12 20:23:00	4.288
2011-11-12 22:23:00	4.312
2011-11-13 00:23:00	4.278
2011-11-13 02:23:00	4.217
2011-11-13 08:23:00	4.278
2011-11-13 10:23:00	4.268
2011-11-13 12:23:00	4.247
2011-11-13 14:23:00	4.356
2011-11-13 16:23:00	4.275
2011-11-13 18:23:00	4.187
2011-11-13 20:23:00	4.208
2011-11-14 06:23:00	4.482
2011-11-14 08:23:00	4.447
2011-11-14 10:23:00	4.477
2011-11-14 12:23:00	4.531
2011-11-14 14:23:00	4.546
2011-11-14 16:23:00	4.569
2011-11-14 18:23:00	4.51
2011-11-14 20:23:00	4.4
2011-11-14 22:23:00	4.432
2011-11-15 00:23:00	4.561
2011-11-15 02:23:00	4.521
2011-11-15 04:23:00	4.471
2011-11-15 06:23:00	4.401
2011-11-15 08:23:00	4.318
2011-11-15 10:23:00	4.314
2011-11-15 12:23:00	4.367
2011-11-15 14:23:00	4.414
2011-11-15 16:23:00	4.388
2011-11-15 18:23:00	4.342
2011-11-15 20:23:00	4.581
2011-11-15 22:23:00	4.579
2011-11-16 00:23:00	4.6
2011-11-16 02:23:00	4.564
2011-11-16 04:23:00	4.517
2011-11-16 06:23:00	4.592
2011-11-16 08:23:00	4.589
2011-11-16 10:23:00	4.602
2011-11-16 12:23:00	4.689
2011-11-16 14:23:00	4.664
2011-11-16 16:23:00	4.606
2011-11-16 18:23:00	4.427
2011-11-16 22:23:00	4.499
2011-11-17 00:23:00	4.46
2011-11-17 02:23:00	4.465
2011-11-17 04:23:00	4.539
2011-11-17 06:23:00	4.576
2011-11-17 08:23:00	4.55
2011-11-17 10:23:00	4.487
2011-11-17 12:23:00	4.558
2011-11-17 14:24:00	4.47
2011-11-17 16:24:00	4.485
2011-11-17 18:24:00	4.433
2011-11-17 20:24:00	4.432
2011-11-17 22:24:00	4.437
2011-11-18 00:24:00	4.452
2011-11-18 02:24:00	4.349
2011-11-18 04:24:00	4.283
2011-11-18 06:24:00	4.263
2011-11-18 08:24:00	4.283
2011-11-18 10:24:00	4.322
2011-11-18 16:24:00	4.338
2011-11-18 18:24:00	4.296
2011-11-18 20:24:00	4.311
2011-11-18 22:24:00	4.291
2011-11-19 00:24:00	4.295
2011-11-19 02:24:00	4.331
2011-11-19 04:24:00	4.267
2011-11-19 06:24:00	4.228
2011-11-19 08:24:00	4.237
2011-11-19 10:24:00	4.283
2011-11-19 12:24:00	4.259
2011-11-19 14:24:00	4.279
2011-11-19 16:24:00	4.233
2011-11-19 18:24:00	4.248
2011-11-19 20:24:00	4.276
2011-11-19 22:24:00	4.25
2011-11-20 00:24:00	4.244
2011-11-20 02:24:00	4.237
2011-11-20 08:24:00	4.337
2011-11-20 10:24:00	4.412
2011-11-20 12:24:00	4.484
2011-11-20 14:24:00	4.31
2011-11-20 16:24:00	4.389
2011-11-20 18:24:00	4.455
2011-11-20 20:24:00	4.311
2011-11-21 06:24:00	4.597
2011-11-21 08:24:00	4.526
2011-11-21 10:24:00	4.556
2011-11-21 12:24:00	4.562
2011-11-21 14:24:00	4.561
2011-11-21 16:24:00	4.504
2011-11-21 18:24:00	4.63
2011-11-21 20:24:00	5.293
2011-11-21 22:24:00	5.053
2011-11-22 00:24:00	4.64
2011-11-22 02:24:00	4.753
2011-11-22 04:24:00	4.695
2011-11-22 06:24:00	4.512
2011-11-22 08:24:00	4.259
2011-11-22 10:24:00	4.264
2011-11-22 12:24:00	4.335
2011-11-22 14:24:00	4.377
2011-11-22 20:24:00	4.296
2011-11-22 22:25:00	4.335
2011-11-23 00:25:00	4.293
2011-11-23 02:25:00	4.274
2011-11-23 04:25:00	4.283
2011-11-23 06:25:00	4.236
2011-11-23 08:25:00	4.298
2011-11-23 10:25:00	4.304
2011-11-23 12:25:00	4.209
2011-11-23 14:25:00	4.25
2011-11-23 16:25:00	4.217
2011-11-23 18:25:00	4.304
2011-11-23 22:25:00	4.28
2011-11-24 00:25:00	4.281
2011-11-24 02:25:00	4.255
2011-11-24 04:25:00	4.287
2011-11-24 06:25:00	4.311
2011-11-24 08:25:00	4.359
2011-11-24 10:25:00	4.378
2011-11-24 12:25:00	4.345
2011-11-24 14:25:00	4.461
2011-11-24 16:25:00	4.397
2011-11-24 18:25:00	4.441
2011-11-24 20:25:00	4.435
2011-11-24 22:25:00	4.358
2011-11-25 00:25:00	4.278
2011-11-25 02:25:00	4.335
2011-11-25 04:25:00	4.653
2011-11-25 06:25:00	4.661
2011-11-25 08:25:00	4.743
2011-11-25 10:25:00	4.567
2011-11-25 12:25:00	4.608
2011-11-25 14:25:00	4.594
2011-11-25 16:25:00	4.606
2011-11-25 18:25:00	4.51
2011-11-25 20:25:00	4.586
2011-11-25 22:25:00	4.64
2011-11-26 00:25:00	4.749
2011-11-26 02:25:00	4.72
2011-11-26 04:25:00	4.751
2011-11-26 06:25:00	4.759
2011-11-26 08:25:00	4.739
2011-11-26 10:25:00	4.779
2011-11-26 12:25:00	4.747
2011-11-26 14:25:00	4.684
2011-11-26 16:25:00	4.676
2011-11-26 18:25:00	4.451
2011-11-26 20:25:00	4.492
2011-11-26 22:25:00	4.444
2011-11-27 00:25:00	4.502
2011-11-27 02:25:00	4.461
2011-11-27 08:25:00	4.428
2011-11-27 10:25:00	4.447
2011-11-27 12:25:00	4.392
2011-11-27 14:25:00	4.39
2011-11-27 16:25:00	4.459
2011-11-27 18:25:00	4.458
2011-11-27 20:25:00	4.333
2011-11-28 06:26:00	4.248
2011-11-28 08:26:00	4.235
2011-11-28 10:26:00	4.49
2011-11-28 12:26:00	4.353
2011-11-28 14:26:00	4.342
2011-11-28 16:26:00	4.326
2011-11-28 18:26:00	4.237
2011-11-28 20:26:00	4.256
2011-11-28 22:26:00	4.28
2011-11-29 00:26:00	4.233
2011-11-29 02:26:00	4.317
2011-11-29 04:26:00	4.294
2011-11-29 06:26:00	4.241
2011-11-29 08:26:00	4.209
2011-11-29 10:26:00	4.286
2011-11-29 12:26:00	4.275
2011-11-29 14:26:00	4.334
2011-11-29 16:26:00	4.249
2011-11-29 18:26:00	4.34
2011-11-29 20:26:00	4.218
2011-11-29 22:26:00	4.241
2011-11-30 00:26:00	4.226
2011-11-30 02:26:00	4.304
2011-11-30 04:26:00	4.167
2011-11-30 06:26:00	4.26
2011-11-30 08:26:00	4.259
2011-11-30 10:26:00	4.217
2011-11-30 12:26:00	4.3
2011-11-30 14:26:00	4.321
2011-11-30 16:26:00	4.243
2011-11-30 18:26:00	4.348
2011-11-30 22:26:00	4.323
2011-12-01 00:26:00	4.319
2011-12-01 02:26:00	4.187
2011-12-01 04:26:00	4.249
2011-12-01 06:26:00	4.29
2011-12-01 08:26:00	4.35
2011-12-01 10:26:00	4.258
2011-12-01 12:26:00	4.296
2011-12-01 14:26:00	4.377
2011-12-01 16:26:00	4.332
2011-12-01 18:26:00	4.265
2011-12-01 20:26:00	4.29
2011-12-01 22:26:00	4.289
2011-12-02 00:26:00	4.282
2011-12-02 02:26:00	4.365
2011-12-02 04:26:00	4.288
2011-12-02 06:26:00	4.335
2011-12-02 08:26:00	4.393
2011-12-02 10:26:00	4.397
2011-12-02 12:26:00	4.461
2011-12-02 14:26:00	4.422
2011-12-02 16:26:00	4.206
2011-12-02 18:26:00	4.264
2011-12-02 20:26:00	4.296
2011-12-02 22:26:00	4.325
2011-12-03 00:26:00	4.288
2011-12-03 02:26:00	4.318
2011-12-03 04:26:00	4.264
2011-12-03 06:27:00	4.256
2011-12-03 08:27:00	4.295
2011-12-03 10:27:00	4.216
2011-12-03 12:27:00	4.208
2011-12-03 14:27:00	4.243
2011-12-03 16:27:00	4.258
2011-12-03 18:27:00	4.263
2011-12-03 20:27:00	4.325
2011-12-03 22:27:00	4.235
2011-12-04 00:27:00	4.289
2011-12-04 02:27:00	4.257
2011-12-04 08:27:00	4.388
2011-12-04 10:27:00	4.527
2011-12-04 12:27:00	4.509
2011-12-04 14:27:00	4.562
2011-12-04 16:27:00	4.609
2011-12-04 18:27:00	4.566
2011-12-04 20:27:00	4.542
2011-12-05 06:27:00	4.481
2011-12-05 08:27:00	4.407
2011-12-05 10:27:00	4.378
2011-12-05 12:27:00	4.441
2011-12-05 14:27:00	4.359
2011-12-05 16:27:00	4.37
2011-12-05 18:27:00	4.408
2011-12-05 20:27:00	4.386
2011-12-05 22:27:00	4.398
2011-12-06 00:27:00	4.373
2011-12-06 02:27:00	4.389
2011-12-06 04:27:00	4.501
2011-12-06 06:27:00	4.444
2011-12-06 08:27:00	4.469
2011-12-06 10:27:00	4.536
2011-12-06 12:27:00	4.426
2011-12-06 14:27:00	4.484
2011-12-06 16:27:00	4.486
2011-12-06 18:27:00	4.492
2011-12-06 20:27:00	4.509
2011-12-06 22:27:00	4.47
2011-12-07 00:27:00	4.316
2011-12-07 02:27:00	4.272
2011-12-07 04:27:00	4.22
2011-12-07 06:27:00	4.286
2011-12-07 08:27:00	4.264
2011-12-07 10:27:00	4.22
2011-12-07 12:27:00	4.243
2011-12-07 14:27:00	4.249
2011-12-07 16:27:00	4.264
2011-12-07 18:27:00	4.328
2011-12-07 22:27:00	4.221
2011-12-08 00:27:00	4.243
2011-12-08 02:27:00	4.237
2011-12-08 04:27:00	4.212
2011-12-08 06:27:00	4.288
2011-12-08 08:27:00	4.245
2011-12-08 10:27:00	4.323
2011-12-08 12:27:00	4.269
2011-12-08 14:28:00	4.283
2011-12-08 16:28:00	4.23
2011-12-08 18:28:00	4.274
2011-12-08 20:28:00	4.339
2011-12-08 22:28:00	4.293
2011-12-09 00:28:00	4.273
2011-12-09 02:28:00	4.301
2011-12-09 04:28:00	4.397
2011-12-09 06:28:00	4.291
2011-12-09 08:28:00	4.288
2011-12-09 10:28:00	4.311
2011-12-09 12:28:00	4.306
2011-12-09 14:28:00	4.295
2011-12-09 20:28:00	4.262
2011-12-09 22:28:00	4.386
2011-12-10 00:28:00	4.219
2011-12-10 06:28:00	4.257
2011-12-10 08:28:00	4.289
2011-12-10 10:28:00	4.238
2011-12-10 12:28:00	4.273
2011-12-10 14:28:00	4.179
2011-12-10 16:28:00	4.321
2011-12-10 18:28:00	4.334
2011-12-10 20:28:00	4.272
2011-12-10 22:28:00	4.543
2011-12-11 00:28:00	4.246
2011-12-11 02:28:00	4.231
2011-12-11 08:28:00	4.278
2011-12-11 18:28:00	4.293
2011-12-11 20:28:00	4.24
2011-12-12 06:28:00	4.327
2011-12-12 08:28:00	4.289
2011-12-12 10:28:00	4.295
2011-12-12 12:28:00	4.242
2011-12-12 14:28:00	4.209
2011-12-12 16:28:00	4.31
2011-12-12 18:28:00	4.237
2011-12-12 20:28:00	4.253
2011-12-12 22:28:00	4.405
2011-12-13 00:28:00	4.75
2011-12-13 02:28:00	4.784
2011-12-13 04:28:00	4.749
2011-12-13 06:28:00	4.81
2011-12-13 08:28:00	4.815
2011-12-13 10:28:00	4.896
2011-12-13 12:28:00	4.758
2011-12-13 14:28:00	4.537
2011-12-13 16:28:00	4.175
2011-12-13 18:28:00	4.239
2011-12-13 20:28:00	4.282
2011-12-13 22:29:00	4.218
2011-12-14 00:29:00	4.206
2011-12-14 02:29:00	4.221
2011-12-14 04:29:00	4.263
2011-12-14 06:29:00	4.23
2011-12-14 08:29:00	4.177
2011-12-14 10:29:00	4.261
2011-12-14 12:29:00	4.339
2011-12-14 14:29:00	4.461
2011-12-14 16:29:00	4.244
2011-12-14 18:29:00	4.311
2011-12-14 22:29:00	4.244
2011-12-15 00:29:00	4.331
2011-12-15 02:29:00	4.264
2011-12-15 04:29:00	4.247
2011-12-15 06:29:00	4.236
2011-12-15 08:29:00	4.259
2011-12-15 10:29:00	4.288
2011-12-15 12:29:00	4.317
2011-12-15 14:29:00	4.235
2011-12-15 16:29:00	4.279
2011-12-15 22:29:00	4.454
2011-12-16 00:29:00	4.316
2011-12-18 16:29:00	4.302
2011-12-18 18:29:00	4.268
2011-12-19 06:30:00	4.266
2011-12-19 08:30:00	4.253
2011-12-19 10:30:00	4.353
2011-12-19 12:30:00	4.31
2011-12-19 18:30:00	4.312
2011-12-19 20:30:00	4.324
2011-12-19 22:30:00	4.321
2011-12-20 00:30:00	4.287
2011-12-20 02:30:00	4.271
2011-12-20 04:30:00	4.269
2011-12-20 06:30:00	4.331
2011-12-20 08:30:00	4.284
2011-12-20 10:30:00	4.281
2011-12-20 12:30:00	4.219
2011-12-20 14:30:00	4.179
2011-12-20 16:30:00	4.26
2011-12-20 18:30:00	4.251
2011-12-20 20:30:00	4.3
2011-12-20 22:30:00	4.339
2011-12-21 00:30:00	4.271
2011-12-21 02:30:00	4.257
2011-12-21 04:30:00	4.147
2011-12-21 06:30:00	4.241
2011-12-21 08:30:00	4.282
2011-12-21 10:30:00	4.309
2011-12-21 12:30:00	4.265
2011-12-21 14:30:00	4.264
2011-12-21 16:30:00	4.227
2011-12-21 18:30:00	4.254
2011-12-21 22:30:00	4.222
2011-12-22 00:30:00	4.344
2011-12-22 02:30:00	4.276
2011-12-22 04:30:00	4.28
2011-12-22 06:30:00	4.223
2011-12-22 08:30:00	4.266
2011-12-22 10:30:00	4.281
2011-12-22 12:30:00	4.237
2011-12-22 14:30:00	4.262
2011-12-22 16:30:00	4.289
2011-12-22 18:30:00	4.313
2011-12-22 20:30:00	4.367
2011-12-22 22:30:00	4.369
2011-12-23 00:30:00	4.309
2011-12-23 02:30:00	4.206
2011-12-23 04:30:00	4.334
2011-12-23 06:30:00	4.3
2011-12-23 08:30:00	4.289
2011-12-23 10:30:00	4.229
2011-12-23 12:30:00	4.266
2011-12-23 14:30:00	4.252
2011-12-23 16:30:00	4.315
2011-12-23 18:30:00	4.297
2011-12-23 20:30:00	4.311
2011-12-23 22:30:00	4.241
2011-12-24 00:30:00	4.294
2011-12-24 02:30:00	4.351
2011-12-24 04:30:00	4.314
2011-12-24 06:31:00	4.317
2011-12-24 08:31:00	4.298
2011-12-24 10:31:00	4.238
2011-12-24 12:31:00	4.234
2011-12-24 14:31:00	4.25
2011-12-24 16:31:00	4.311
2011-12-24 18:31:00	4.169
2011-12-24 20:31:00	4.255
2011-12-24 22:31:00	4.2
2011-12-25 00:31:00	4.271
2011-12-25 06:31:00	4.331
2011-12-25 08:31:00	4.311
2011-12-25 10:31:00	4.269
2011-12-25 12:31:00	4.281
2011-12-25 14:31:00	4.25
2011-12-25 16:31:00	4.266
2011-12-25 18:31:00	4.279
2011-12-25 20:31:00	4.269
2011-12-26 06:31:00	4.313
2011-12-26 08:31:00	4.461
2011-12-26 10:31:00	4.428
2011-12-26 12:31:00	4.361
2011-12-26 14:31:00	4.703
2011-12-26 16:31:00	4.385
2011-12-26 18:31:00	4.375
2011-12-26 20:31:00	4.438
2011-12-26 22:31:00	4.368
2011-12-27 00:31:00	4.401
2011-12-27 02:31:00	4.417
2011-12-27 04:31:00	4.421
2011-12-27 06:31:00	4.379
2011-12-27 08:31:00	4.469
2011-12-27 10:31:00	4.547
2011-12-27 12:31:00	4.488
2011-12-27 14:31:00	4.379
2011-12-27 16:31:00	4.434
2011-12-27 18:31:00	4.51
2011-12-27 20:31:00	4.41
2011-12-27 22:31:00	4.335
2011-12-28 00:31:00	4.355
2011-12-28 02:31:00	4.401
2011-12-28 04:31:00	4.446
2011-12-28 06:31:00	4.412
2011-12-28 08:31:00	4.338
2011-12-28 10:31:00	4.333
2011-12-28 12:31:00	4.487
2011-12-28 14:31:00	4.461
2011-12-28 16:31:00	4.388
2011-12-28 18:31:00	4.324
2011-12-29 00:31:00	4.379
2011-12-29 02:31:00	4.397
2011-12-29 04:31:00	4.466
2011-12-29 06:31:00	4.406
2011-12-29 08:31:00	4.372
2011-12-29 10:31:00	4.42
2011-12-29 12:31:00	4.433
2011-12-29 14:32:00	4.452
2011-12-29 16:32:00	4.407
2011-12-29 18:32:00	4.356
2011-12-29 20:32:00	4.37
2011-12-29 22:32:00	4.386
2011-12-30 00:32:00	4.396
2011-12-30 02:32:00	4.402
2011-12-30 04:32:00	4.473
2011-12-30 06:32:00	4.526
2011-12-30 08:32:00	4.416
2011-12-30 10:32:00	4.461
2011-12-30 12:32:00	4.508
2011-12-30 14:32:00	4.477
2011-12-30 16:32:00	4.548
2011-12-30 18:32:00	4.509
2011-12-30 20:32:00	4.584
2011-12-30 22:32:00	4.443
2011-12-31 00:32:00	4.548
2011-12-31 02:32:00	4.427
2011-12-31 04:32:00	4.429
2011-12-31 06:32:00	4.385
2011-12-31 08:32:00	4.474
2011-12-31 10:32:00	4.374
2011-12-31 12:32:00	4.246
2011-12-31 14:32:00	4.25
2011-12-31 16:32:00	4.291
2011-12-31 18:32:00	4.261
2011-12-31 20:32:00	4.301
2011-12-31 22:32:00	4.259
2012-01-01 06:32:00	4.271
2012-01-01 08:32:00	4.269
2012-01-01 10:32:00	4.303
2012-01-01 12:32:00	4.279
2012-01-01 14:32:00	4.227
2012-01-01 16:32:00	4.419
2012-01-01 18:32:00	4.53
2012-01-02 06:32:00	4.233
2012-01-02 08:32:00	4.193
2012-01-02 10:32:00	4.255
2012-01-02 12:32:00	4.282
2012-01-02 14:32:00	4.25
2012-01-02 16:32:00	4.2
2012-01-02 18:32:00	4.254
2012-01-02 20:32:00	4.327
2012-01-02 22:32:00	4.226
2012-01-03 00:32:00	4.31
2012-01-03 02:32:00	4.285
2012-01-03 04:32:00	4.266
2012-01-03 06:32:00	4.274
2012-01-03 08:32:00	4.201
2012-01-03 10:32:00	4.249
2012-01-03 12:32:00	4.268
2012-01-03 14:32:00	4.222
2012-01-03 16:32:00	4.293
2012-01-03 18:32:00	4.277
2012-01-03 20:32:00	4.341
2012-01-03 22:33:00	4.307
2012-01-04 00:33:00	4.3
2012-01-04 02:33:00	4.294
2012-01-04 04:33:00	4.352
2012-01-04 06:33:00	4.232
2012-01-04 08:33:00	4.282
2012-01-04 10:33:00	4.329
2012-01-04 12:33:00	4.331
2012-01-04 14:33:00	4.298
2012-01-04 16:33:00	4.279
2012-01-04 18:33:00	4.225
2012-01-04 22:33:00	4.472
2012-01-05 00:33:00	4.27
2012-01-05 02:33:00	4.36
2012-01-05 04:33:00	4.3
2012-01-05 06:33:00	4.399
2012-01-05 08:33:00	4.292
2012-01-05 12:33:00	4.389
2012-01-05 14:33:00	4.466
2012-01-05 16:33:00	4.358
2012-01-05 18:33:00	4.346
2012-01-05 20:33:00	4.355
2012-01-05 22:33:00	4.402
2012-01-07 11:05:00	4.442
2012-01-07 13:05:00	4.39
2012-01-07 15:05:00	4.375
2012-01-07 17:05:00	4.485
2012-01-07 19:05:00	4.502
2012-01-07 21:05:00	4.473
2012-01-07 23:05:00	4.392
2012-01-08 01:05:00	4.396
2012-01-08 07:05:00	4.432
2012-01-08 09:05:00	4.411
2012-01-08 11:05:00	4.423
2012-01-08 13:05:00	4.381
2012-01-08 15:06:00	4.338
2012-01-08 17:06:00	4.323
2012-01-08 19:06:00	4.387
2012-01-08 21:06:00	4.343
2012-01-09 11:11:00	4.347
2012-01-09 13:11:00	4.373
2012-01-09 15:11:00	4.365
2012-01-09 17:11:00	4.307
2012-01-09 19:11:00	4.283
2012-01-09 23:11:00	4.307
2012-01-10 01:11:00	4.231
2012-01-10 03:11:00	4.252
2012-01-10 05:11:00	4.264
2012-01-10 07:11:00	4.234
2012-01-10 09:11:00	4.245
2012-01-10 11:11:00	4.302
2012-01-10 13:11:00	4.346
2012-01-10 15:11:00	4.336
2012-01-10 17:11:00	4.294
2012-01-10 19:11:00	4.278
2012-01-10 21:11:00	4.26
2012-01-10 23:11:00	4.343
2012-01-11 01:11:00	4.329
2012-01-11 03:11:00	4.273
2012-01-11 05:11:00	4.27
2012-01-12 03:59:00	4.337
2012-01-12 05:59:00	4.38
2012-01-12 07:59:00	4.411
2012-01-12 09:59:00	4.455
2012-01-12 11:59:00	4.428
2012-01-12 13:59:00	4.395
2012-01-12 15:59:00	4.352
2012-01-12 17:59:00	4.284
2012-01-12 19:59:00	4.282
2012-01-12 21:59:00	4.297
2012-01-12 23:59:00	4.317
2012-01-13 01:59:00	4.309
[truncated: 11,265 more rows]

## Sheet: WLG
time	mole fractions
2011-01-05 00:16:00	4.22
2011-01-12 00:16:00	4.2
2011-01-26 00:52:00	4.63
2011-02-02 00:54:00	4.22
2011-02-09 00:56:00	5.29
2011-02-16 00:51:00	4.21
2011-02-23 00:56:00	4.22
2011-03-02 00:51:00	4.21
2011-03-23 00:02:00	4.24
2011-03-30 00:53:00	4.34
2011-04-06 00:51:00	4.84
2011-04-17 00:59:00	4.3
2011-04-20 00:17:00	4.7
2011-04-27 00:31:00	4.25
2011-05-25 00:13:00	4.28
2011-06-01 00:57:00	4.54
2011-06-29 00:56:00	4.28
2011-07-08 00:49:00	4.48
2011-07-14 00:51:00	4.3
2011-07-20 00:27:00	4.87
2011-07-27 00:41:00	4.36
2011-08-03 00:27:00	4.39
2011-08-24 00:37:00	4.34
2011-08-31 00:41:00	4.45
2011-09-14 00:43:00	4.41
2011-09-23 00:55:00	5.32
2011-10-05 00:49:00	4.62
2011-10-12 00:21:00	4.34
2011-10-19 00:41:00	5.09
2011-11-02 01:07:00	5.56
2011-11-09 00:58:00	4.38
2011-11-16 00:53:00	4.33
2011-11-23 01:03:00	4.31
2011-11-30 00:56:00	4.53
2011-12-08 01:07:00	5.08
2011-12-14 01:04:00	4.53
2011-12-21 01:11:00	4.8
2012-01-04 00:44:00	4.84
2012-01-12 00:46:00	5.5
2012-01-19 00:57:00	5.19
2012-02-17 00:58:00	5.24
2012-02-22 00:12:00	4.75
2012-02-29 00:48:00	4.58
2012-03-10 01:11:00	4.46
2012-03-28 01:04:00	4.32
2012-04-04 00:55:00	4.72
2012-04-11 00:24:00	4.27
2012-04-18 00:53:00	4.25
2012-04-25 00:45:00	4.27
2012-05-02 00:58:00	4.32
2012-05-10 00:51:00	4.81
2012-05-17 01:31:00	4.56
2012-05-26 01:02:00	4.34
2012-05-30 00:47:00	4.31
2012-06-06 00:42:00	4.32
2012-06-13 01:11:00	4.49
2012-07-01 00:43:00	4.5
2012-07-05 00:38:00	4.32
2012-07-14 01:36:00	4.77
2012-07-19 00:47:00	4.73
2012-07-25 00:48:00	4.32
2012-08-02 00:54:00	4.58
2012-08-23 00:32:00	4.34
2012-08-29 00:59:00	4.67
2012-09-14 00:19:00	4.37
2012-09-26 01:13:00	4.61
2012-10-03 01:09:00	4.4
2012-10-12 00:49:00	4.57
2012-10-17 00:30:00	4.33
2012-11-21 01:05:00	4.97
2013-03-20 00:49:00	4.62
2013-04-24 00:47:00	5.5
2013-05-22 00:16:00	4.47
2013-06-27 00:15:00	4.58
2013-08-07 00:20:00	4.53
2013-11-27 00:12:00	4.34
2013-12-11 00:32:00	4.98
2013-12-25 00:54:00	4.44
2014-01-01 01:00:00	4.49
2014-01-08 00:40:00	4.42
2014-01-15 00:24:00	4.24
2014-02-05 00:14:00	4.19
2014-05-21 00:16:00	4.56
2014-05-28 00:51:00	5.01
2014-06-04 00:16:00	4.77
2014-06-25 00:35:00	4.96
2014-08-13 00:15:00	4.67
2014-08-20 00:19:00	4.57
2014-10-30 00:58:00	4.64
2014-11-19	4.49
2014-12-31 00:36:00	4.5
2015-01-07 00:30:00	4.37
2015-01-21 00:37:00	4.49
2015-02-18 00:35:00	4.79
2015-03-19 00:38:00	4.5
2015-04-01 00:42:00	4.58
2015-04-08 00:36:00	4.46
2015-05-27 00:19:00	4.97
2015-06-10 00:37:00	4.41
2015-07-01 00:36:00	4.6
2015-10-28 00:22:00	4.43
2015-11-07 00:17:00	5.98
2015-11-11 00:15:00	4.94
2015-11-18 00:35:00	4.48
2015-11-25 00:25:00	4.53
2015-12-16 00:27:00	4.47
2015-12-23 00:50:00	5.65
2016-01-06 00:21:00	4.51
2016-01-13 00:23:00	4.73
2016-01-20 00:20:00	4.72
2016-01-27 00:22:00	4.53
2016-02-10 00:21:00	4.54
2016-02-17 00:15:00	4.73
2016-02-25 00:21:00	4.55
2016-03-02 00:18:00	4.59
2016-03-09 00:24:00	4.5
2016-03-16 00:19:00	4.93
2016-03-25 00:27:00	4.67
2016-03-30 00:29:00	4.75
2016-04-06 00:44:00	4.91
2016-04-13 01:06:00	4.93
2016-04-20 00:18:00	4.8
2016-04-27 00:37:00	4.57
2016-05-04 00:36:00	4.45
2016-05-11 00:20:00	4.62
2016-05-18 00:29:00	4.69
2016-05-26 00:24:00	4.58
2016-06-08 00:56:00	6.11
2016-06-15 00:50:00	5
2016-06-22 00:43:00	4.74
2016-06-30 00:20:00	4.75
2016-07-06 00:22:00	4.86
2016-07-16 00:47:00	5.36
2016-07-27 00:40:00	4.73
2016-08-04 00:30:00	7.26
2016-08-10 00:39:00	5.07
2016-08-17 00:27:00	4.87
2016-08-24 00:56:00	4.99
2016-09-02 00:20:00	5.13
2016-09-07 00:25:00	4.75
2016-09-15 00:20:00	4.77
2016-09-28 00:46:00	4.69
2016-10-05 00:21:00	4.63
2016-10-13 00:50:00	4.93
2016-10-19 00:26:00	4.98
2016-10-26 01:06:00	5.04
2016-11-02 01:39:00	4.66
2016-11-09 00:23:00	4.73
2016-11-16 00:25:00	4.94
2016-11-23 00:39:00	5.17
2016-11-30 00:21:00	4.71
2016-12-07 00:19:00	4.67
2016-12-14 00:15:00	5.08
2016-12-21 00:54:00	4.72
2016-12-28 00:23:00	4.69
2017-01-04 00:30:00	4.69
2017-01-11 00:31:00	4.78
2017-01-18 00:46:00	4.79
2017-01-25 00:27:00	4.72
2017-02-02 00:27:00	4.73
2017-02-09 00:31:00	4.83
2017-02-15 00:24:00	4.74
2017-02-23 00:23:00	4.92
2017-03-01 00:33:00	4.8
2017-03-08 00:27:00	4.81
2017-03-16 00:41:00	4.76
2017-03-22 00:31:00	4.68
2017-03-29 00:34:00	5.32
2017-04-05 00:21:00	4.7
2017-04-12 00:21:00	4.81
2017-04-19 00:25:00	4.8
2017-05-03 00:29:00	4.79
2017-05-10 00:25:00	9.1
2017-05-17 00:17:00	5.1
2017-06-01 00:19:00	4.9
2017-06-07 00:26:00	5.04
2017-06-14 00:32:00	5.48
2017-06-21 00:21:00	4.75
2017-06-28 00:21:00	4.95
2017-07-07 00:21:00	5.91
2017-07-12 01:07:00	4.77
2017-07-19 00:22:00	5.26
2017-07-29 00:26:00	5.23
2017-08-30 00:25:00	4.91
2017-09-06 00:15:00	4.86
2017-09-13 00:22:00	4.84
2017-09-20 00:40:00	4.92
2017-09-27 00:24:00	5.15
2017-10-04 00:55:00	4.87
2017-10-11 00:23:00	4.77
2017-10-18 00:23:00	4.73
2017-10-25 00:20:00	4.83
2017-11-01 00:32:00	4.76
2017-11-08 00:20:00	4.77
2017-11-29 00:30:00	4.96
2017-12-06 00:26:00	5.06
2017-12-13 00:26:00	5.32
2017-12-20 00:21:00	4.75
2017-12-27 00:24:00	4.8
2018-01-04 00:25:00	5.01
2018-01-10 00:15:00	4.73
2018-01-17 00:22:00	4.73
2018-01-24 00:33:00	7.93
2018-01-31 00:20:00	4.81
2018-02-07 00:24:00	6.73
2018-02-14 00:24:00	4.83
2018-02-21 00:36:00	4.82
2018-02-28 00:21:00	4.73
2018-03-07 00:26:00	4.75
2018-03-14 00:18:00	4.72
2018-03-22 00:16:00	4.86
2018-03-28 00:23:00	4.74
2018-04-04 00:23:00	4.73
2018-04-25 00:25:00	5
2018-05-02 00:24:00	4.88
2018-05-11 00:21:00	4.8
2018-05-17 00:21:00	5.25
2018-05-23 00:21:00	4.72
2018-05-30 00:18:00	5.85
2018-06-06 00:22:00	4.93
2018-06-14 00:23:00	5
2018-06-20 00:30:00	5.31
2018-06-27 00:20:00	5.37
2018-07-04 00:21:00	5.15
2018-07-11 00:29:00	4.81
2018-07-18 00:30:00	5.16
2018-07-26 00:22:00	4.95
2018-08-01 00:24:00	5.24
2018-08-08 00:21:00	5.36
2018-08-15 00:21:00	5.1
2018-08-23 00:41:00	4.91
2018-08-29 00:34:00	5.1
2018-09-06 00:26:00	5.29
2018-09-12 00:33:00	4.91
2018-09-20 00:19:00	4.91
2018-09-26 00:20:00	5
2018-10-03 00:27:00	5.19
2018-10-10 00:31:00	5.04
2018-10-17 00:21:00	4.83
2018-10-24 00:21:00	4.94
2018-10-31 00:23:00	4.86
2018-11-08 00:41:00	4.85
2018-11-14 00:24:00	4.92
2018-11-21 00:31:00	4.83
2018-11-28 00:23:00	4.81
2018-12-06 00:32:00	4.83
2018-12-19 00:23:00	4.84
2018-12-26 00:24:00	4.87
2019-01-02 00:22:00	4.83
2019-01-09 00:24:00	5.04
2019-01-16 00:25:00	4.89
2019-01-23 00:22:00	4.83
2019-02-06 00:45:00	4.86
2019-02-13 00:30:00	4.81
2019-02-20 00:28:00	5.39
2019-02-27 00:40:00	5.05
2019-03-06 00:28:00	5.58
2019-03-13 00:22:00	5.92
2019-03-21 00:24:00	5.01
2019-03-27 00:20:00	4.95
2019-04-03 00:21:00	5.26
2019-04-17 00:25:00	4.95
2019-04-24 00:26:00	4.88
2019-05-01 00:22:00	4.9
2019-05-08 00:20:00	5.08
2019-05-15 00:20:00	4.93
2019-05-22 00:23:00	5.82
2019-06-01 00:20:00	4.91
2019-06-06 00:22:00	5.06
2019-06-12 00:22:00	4.95
2019-06-19 00:23:00	5.71
2019-06-28 00:20:00	5.77
2019-07-04 00:38:00	5.86
2019-07-10 00:27:00	5.05
2019-07-18 00:18:00	4.99
2019-07-24 00:19:00	4.97
2019-07-31 00:24:00	5.28
2019-08-07 00:20:00	5.15
2019-08-14 00:20:00	5.72
2019-08-21 00:21:00	5.17
2019-08-29 00:20:00	5.17
2019-09-04 00:21:00	5.11
2019-09-11 00:22:00	5.34
2019-10-12 00:26:00	4.93
2019-10-16 00:30:00	4.95
2019-10-23 00:24:00	4.95
2019-10-30 00:20:00	4.85
2019-11-20 00:45:00	5.06
2019-11-27 00:25:00	5.76
2019-12-04 00:24:00	4.87
2019-12-11 00:20:00	4.95
2019-12-18 00:25:00	5
2019-12-25 00:38:00	4.84
2020-01-01 00:21:00	4.94
2020-01-15 00:15:00	5.29
2020-01-23 00:19:00	5.51
2020-01-29 00:26:00	5.05
2020-02-05 00:28:00	5.03
2020-02-12 00:23:00	4.99
2020-02-19 00:22:00	5.01
2020-02-26 00:20:00	5.01
2020-03-04 00:20:00	4.96
2020-03-11 00:18:00	5.12
2020-03-18 00:20:00	5.54
2020-03-26 00:22:00	6.29
2020-04-04 00:25:00	6.12
2020-04-15 00:20:00	5.66
2020-04-29 00:20:00	5.21
2020-05-09 00:20:00	4.98
2020-05-13 00:20:00	5.09
2020-06-03 00:28:00	5.25
2020-06-18 00:20:00	5.28
2020-06-24 00:19:00	5
2020-07-15 00:30:00	5.74
2020-07-22 00:22:00	5.52
2020-07-29 00:20:00	5.44
2020-08-12 00:20:00	5.05
2020-08-19 00:23:00	5.41
2020-08-27 00:20:00	5.18
2020-09-02 00:20:00	5.67
2020-09-09 00:26:00	5.44
2020-09-23 00:38:00	5.14
2020-10-04 00:21:00	5.56
2020-10-07 00:20:00	5.26
2020-10-15 00:20:00	5.41
2020-10-22 00:19:00	5.16
2020-10-28 00:25:00	5.09
2020-11-04 00:38:00	5.36
2020-11-25 00:20:00	5.71
2020-12-02 00:30:00	4.99
2020-12-09 00:34:00	5.01
2020-12-23 00:19:00	5.07
2020-12-30 00:20:00	5.02
2021-01-06 00:20:00	5.06
2021-01-13 00:20:00	5.11
2021-01-20 00:22:00	5.07
2021-01-27 00:28:00	5.02
2021-02-03 00:19:00	5.1
2021-02-10 00:20:00	5.01
2021-02-17 00:19:00	6.08
2021-02-24 00:26:00	6.96
2021-03-14 00:30:00	5.08
2021-03-17 00:22:00	5.03
2021-04-03 00:20:00	5.38
2021-04-21 00:20:00	5.26
2021-05-05 00:26:00	5.48
2021-05-13 01:12:00	5.37
2021-05-19 00:38:00	5.13
2021-05-26 00:21:00	5.21
2021-06-02 00:20:00	8.21
2021-06-09 00:20:00	5.01
2021-06-20 00:19:00	5.74
2021-06-27 00:25:00	6.32
2021-06-30 00:38:00	7.38
2021-07-14 00:30:00	5.26
2021-07-24 00:20:00	6.83
2021-07-28 00:30:00	5.18
2021-08-04 00:34:00	5.31
2021-08-11 00:19:00	5.27
2021-08-25 00:20:00	5.61
2021-09-01 00:38:00	5.3
2021-09-08 00:21:00	5.53
2021-09-23 00:20:00	5.7
2021-09-29 00:19:00	5.18
2021-10-06 00:25:00	5.29
2021-10-17 00:38:00	5.51
2021-11-04 00:30:00	5.09
2021-11-10 00:20:00	5.17
2021-11-17 00:30:00	5.16

## Sheet: XFG
time	mole fractions
2018-08-15 06:40:00	4.97
2018-08-23 08:25:00	5.06
2018-08-29 08:05:00	4.95
2018-09-05 08:43:00	4.86
2018-09-12 08:43:00	5.13
2018-09-19 08:30:00	4.84
2018-09-26 08:08:00	5.08
2018-10-03 08:17:00	5
2018-10-11 08:18:00	5.18
2018-10-17 08:22:00	5.43
2018-10-24 08:17:00	5.36
2018-10-31 08:35:00	4.94
2018-11-07 08:34:00	5.01
2018-11-14 08:24:00	5.23
2018-11-21 08:33:00	5.19
2018-11-28 08:50:00	5.13
2018-12-05 08:18:00	5.31
2018-12-12 08:22:00	5.11
2018-12-17 08:17:00	5.08
2018-12-26 08:35:00	5.24
2019-01-02 08:33:00	5.84
2019-01-09 08:33:00	5.51
2019-01-16 08:33:00	5.82
2019-01-23 08:11:00	5.57
2019-01-30 08:11:00	5.08
2019-02-06 08:27:00	5.13
2019-02-13 08:22:00	4.97
2019-02-20 08:24:00	5.06
2019-02-27 08:31:00	5.09
2019-03-06 08:11:00	5.07
2019-03-13 08:17:00	5.5
2019-03-20 08:25:00	5.16
2019-03-27 08:25:00	5.1
2019-04-03 08:20:00	5.04
2019-04-10 08:22:00	4.88
2019-04-17 08:26:00	5.21
2019-04-24 08:41:00	4.85
2019-05-01 08:26:00	5.26
2019-05-08 08:24:00	5.07
2019-05-15 08:17:00	4.93
2019-05-22 08:51:00	5.65
2019-05-29 08:55:00	4.98
2019-06-12 08:10:00	4.86
2019-06-19 08:14:00	4.9
2019-06-26 08:17:00	5.18
2019-07-03 08:19:00	4.86
2019-07-10 08:15:00	4.8
2019-07-17 08:31:00	4.84
2019-07-24 08:26:00	5.02
2019-07-31 08:14:00	5.05
2019-08-07 08:34:00	5.68
2019-11-06 08:40:00	5.56
2019-11-13 08:11:00	5.36
2019-11-20 08:16:00	5.54
2019-11-27 08:40:00	5.52
2019-11-30 08:17:00	5.13
2019-12-04 08:11:00	5.19
2019-12-08 08:15:00	5.35
2019-12-11 08:31:00	5.14
2019-12-25 08:26:00	5.39
2020-01-01 08:11:00	5.96
2020-01-08 08:14:00	5.44
2020-01-15 08:22:00	5.21
2020-01-22 08:11:00	5.34
2020-01-29 08:15:00	5.23
2020-02-12 08:11:00	5.55
2020-02-26 08:16:00	5.36
2020-03-05 08:16:00	5.73
2020-03-11 08:23:00	5.75
2020-03-18 08:12:00	5.39
2020-03-25 08:14:00	5.38
2020-04-08 08:12:00	5.64
2020-04-15 08:23:00	5.14
2020-04-23 08:26:00	6.01
2020-04-29 08:01:00	5.27
2020-05-06 08:24:00	5
2020-06-03 08:31:00	5
2020-06-10 08:26:00	5.09
2020-06-17 08:11:00	4.97
2020-06-24 08:14:00	5.19
2020-07-08 08:11:00	5.03
2020-07-15 08:15:00	5.06
2020-07-22 08:17:00	5.31
2020-07-29 08:11:00	5.04
2020-08-12 08:16:00	5.04
2020-08-20 08:45:00	4.96
2020-09-09 08:39:00	5.26
2020-09-16 08:32:00	5.02
2020-09-23 08:05:00	5.24
2020-09-30 08:27:00	5.72
2020-10-07 08:37:00	5.47
2020-10-14 08:37:00	5.34
2020-10-21 08:25:00	5.79
2020-10-28 08:46:00	5.6
2020-11-02 08:15:00	5.8
2020-11-18 08:50:00	5.08
2020-11-25 08:42:00	5.43
2020-12-02 08:26:00	5.86
2020-12-16 08:35:00	5.41
2020-12-30 08:38:00	5.35
2021-01-06 08:20:00	6.09
2021-01-13 08:16:00	5.17
2021-01-20 08:16:00	5.52
2021-02-11 08:14:00	5.46
2021-02-24 08:23:00	5.45
2021-03-03 08:26:00	5.51
2021-03-10 08:01:00	5.51
2021-03-24 08:13:00	5.35
2021-03-31 08:11:00	5.3
2021-04-14 08:31:00	5.74
2021-04-21 08:26:00	5.26
2021-04-29 08:11:00	5.74
2021-05-07 08:14:00	5.26
2021-05-12 08:22:00	5.14
2021-05-19 08:11:00	5.1
2021-05-26 08:15:00	5.19
2021-06-09 08:11:00	5.46
2021-07-07 08:20:00	5.38
2021-11-11 08:16:00	5.26

[truncated: 1 more sheets: XGL]
